# Supplementary material for: Avoiding timescale bias in assessments of coastal wetland vertical change
Source: Limnol Oceanogr. 2018 Jan 31;63(Suppl 1):S477–95. doi: 10.1002/lno.10783 (PMC5993342; doi:10.1002/lno.10783)
Supplement: Supplementary file 1 — Supporting Information [file LNO-63-S477-s001.xlsx]

## Sheet: Supplementary Info Table 1
Method	LOR (yrs)	Timescale Code	Sampling Site	State/Province	Country	Region	Last Year of Record	Lat.	Long.	Location ID	Wetland Type	Geomorphological Setting	Ecological Type	Accretion	Elevation Change	Reference	Reference
C-14		Millenial	Ten Thousand Islands	Florida	United States	SW-FL					Mangrove	Estuarine	Mng_Basin	1.5		Parkinson et al. 1994	1
C-14		Millenial	Ten Thousand Islands	Florida	United States	SW-FL					Mangrove	Backbarrier	Mng_Fringe	0.7		Parkinson et al. 1995	1
Pb-210 CIC	100	Centennial	Bayou Chitigue	Louisiana	United States	LA	1994	29.5N	91W	Bayou Chitigue	Marsh			5.3		Rybczyk and Cahoon 2002	2
Pb-210 CIC	100	Centennial	Old Oyster Bayou	Louisiana	United States	LA	1994	29.5N	91W	Old Oyster Bayou	Marsh			6.2		Rybczyk and Cahoon 2002	2
Cs-137	30	Decadal	Bayou Chitigue	Louisiana	United States	LA	1994	29.5N	91W	Bayou Chitigue	Marsh			6.6		Rybczyk and Cahoon 2002	2
Cs-137	30	Decadal	Old Oyster Bayou	Louisiana	United States	LA	1994	29.5N	91W	Old Oyster Bayou	Marsh			7.1		Rybczyk and Cahoon 2002	2
SMH & Original SET	8	Sub-decadal	Bayou Chitigue	Louisiana	United States	LA	2000	29.5N	91W	Bayou Chitigue	Marsh			22.6	2.2	Rybczyk and Cahoon 2002	2
SMH & Original SET	8	Sub-decadal	Old Oyster Bayou	Louisiana	United States	LA	2000	29.5N	91W	Old Oyster Bayou	Marsh			4.8	3.6	Rybczyk and Cahoon 2002	2
Pb-210 CIC	100	Centennial	Moreton Bay	Queensland	Australia	N.Aust.	2013	153.3E	27.75S	JW1	Mangrove	Embayment	Mng_Fringe	4.2		Sanders et al. 2016	3
Pb-210 CIC	100	Centennial	Moreton Bay	Queensland	Australia	N.Aust.	2013	153.3E	27.75S	JW2	Mangrove	Embayment	Mng_Fringe	4.2		Sanders et al. 2016	3
Pu-239+240	50	Decadal	Moreton Bay	Queensland	Australia	N.Aust.	2013	153.3E	27.75S	JW1	Mangrove	Embayment	Mng_Fringe	6.7		Sanders et al. 2016	3
Pu-239+240	50	Decadal	Moreton Bay	Queensland	Australia	N.Aust.	2013	153.3E	27.75S	JW2	Mangrove	Embayment	Mng_Fringe	5.8		Sanders et al. 2016	3
SMH & Rod SET	3.25	Sub-decadal	Shark River	Florida	United States	SW-FL	2005			SH3	Mangrove	Estuarine	Mng_Riverine	6.5	1.4	Whelan et al. 2009	4
SMH & Rod SET	3.25	Sub-decadal	Shark River	Florida	United States	SW-FL	2005			SH3	Mangrove	Estuarine	Mng_Riverine	6.5	1.4	Whelan et al. 2009	4
SMH & Rod SET	3.25	Sub-decadal	Shark River	Florida	United States	SW-FL	2005			SH3	Mangrove	Estuarine	Mng_Riverine	6.5	1.4	Whelan et al. 2009	4
SMH & Rod SET	4.7	Sub-decadal	Shark River	Florida	United States	SW-FL	2006			SH3	Mangrove	Estuarine	Mng_Riverine	11.5	6.2	Whelan et al. 2009	4
SMH & Rod SET	4.7	Sub-decadal	Shark River	Florida	United States	SW-FL	2006			SH3	Mangrove	Estuarine	Mng_Riverine	11.5	6.2	Whelan et al. 2009	4
SMH & Rod SET	4.7	Sub-decadal	Shark River	Florida	United States	SW-FL	2006			SH3	Mangrove	Estuarine	Mng_Riverine	11.5	6.2	Whelan et al. 2009	4
SMH & Rod SET	9	Sub-decadal	Jarvis Creek, Branford	Connecticut	United States	NY-CT	2014	72.8W	41.25N	Restored Marsh	Marsh	Estuarine	Mrsh_Low	12	9.9	Anisfeld Hill and Cahoon 2016	5
SMH & Rod SET	9	Sub-decadal	Jarvis Creek, Branford	Connecticut	United States	NY-CT	2014	72.8W	41.25N	Restored Marsh	Marsh	Estuarine	Mrsh_Low	12	9.9	Anisfeld Hill and Cahoon 2016	5
SMH & Rod SET	9	Sub-decadal	Jarvis Creek, Branford	Connecticut	United States	NY-CT	2014	72.8W	41.25N	Restored Marsh	Marsh	Estuarine	Mrsh_Low	12	9.9	Anisfeld Hill and Cahoon 2016	5
Pb-210 CRS	9	Sub-decadal	Sherwood Island state Park, Westport	Connecticut	United States	NY-CT	2005	73W	71N	Submerging Marsh	Marsh	Estuarine	Mrsh_High	3.1		Anisfeld Hill and Cahoon 2016	5
Pb-210 CRS	9	Sub-decadal	Jarvis Creek, Branford	Connecticut	United States	NY-CT	2005	72.8W	41.25N	Restored Marsh	Marsh	Estuarine	Mrsh_Low	8.9		Anisfeld Hill and Cahoon 2016	5
Cs-137	40	Decadal	Sherwood Island state Park, Westport	Connecticut	United States	NY-CT	2005	73W	71N	Submerging Marsh	Marsh	Estuarine	Mrsh_High	2.8		Anisfeld Hill and Cahoon 2016	5
Cs-137	40	Decadal	Jarvis Creek, Branford	Connecticut	United States	NY-CT	2005	72.8W	41.25N	Restored Marsh	Marsh	Estuarine	Mrsh_Low	6.5		Anisfeld Hill and Cahoon 2016	5
Pb-210 CRS	70	Decadal	Sherwood Island state Park, Westport	Connecticut	United States	NY-CT	2005	73W	71N	Submerging Marsh	Marsh	Estuarine	Mrsh_High	2.8		Anisfeld Hill and Cahoon 2016	5
Pb-210 CRS	70	Decadal	Jarvis Creek, Branford	Connecticut	United States	NY-CT	2005	72.8W	41.25N	Restored Marsh	Marsh	Estuarine	Mrsh_Low	4.3		Anisfeld Hill and Cahoon 2016	5
SMH & Rod SET	9	Sub-decadal	Sherwood Island state Park, Westport	Connecticut	United States	NY-CT	2014	73W	71N	Submerging Marsh	Marsh	Estuarine	Mrsh_High	2.3	3	Anisfeld Hill and Cahoon 2016	5
SMH & Rod SET	9	Sub-decadal	Sherwood Island state Park, Westport	Connecticut	United States	NY-CT	2014	73W	71N	Submerging Marsh	Marsh	Estuarine	Mrsh_High	2.3	3	Anisfeld Hill and Cahoon 2016	5
SMH & Rod SET	9	Sub-decadal	Sherwood Island state Park, Westport	Connecticut	United States	NY-CT	2014	73W	71N	Submerging Marsh	Marsh	Estuarine	Mrsh_High	2.3	3	Anisfeld Hill and Cahoon 2016	5
Pb-210 CRS	100	Centennial	Harney River	Florida	United States	SW-FL	2009	25.2N	81W	SH4-1	Mangrove	Estuarine	Mng_Riverine	2.7		Smoak et al. 2013	6
C-14	1000	Millenial	Guilford Marsh	Connecticut	United States	NY-CT	1994	72.7W	41.25N	GA	Marsh	Estuarine		1.6		Nydick et al. 1995	7
C-14	1000	Millenial	Guilford Marsh	Connecticut	United States	NY-CT	1994	72.7W	41.25N	GD	Marsh	Estuarine		1.39		Nydick et al. 1995	7
C-14	1000	Millenial	Guilford Marsh	Connecticut	United States	NY-CT	1994	72.7W	41.25N	GK	Marsh	Estuarine		1.18		Nydick et al. 1995	7
C-14	1000	Millenial	Clinton Marsh	Connecticut	United States	NY-CT	1994	72.5W	41.25N	F	Marsh	Estuarine		1.22		Nydick et al. 1995	7
HMH	200	Centennial	Guilford Marsh	Connecticut	United States	NY-CT	1994	72.7W	41.25N	GA	Marsh	Estuarine		2.1		Nydick et al. 1995	7
HMH	200	Centennial	Guilford Marsh	Connecticut	United States	NY-CT	1994	72.7W	41.25N	GD	Marsh	Estuarine		1.97		Nydick et al. 1995	7
HMH	200	Centennial	Guilford Marsh	Connecticut	United States	NY-CT	1994	72.7W	41.25N	GK	Marsh	Estuarine		2.2		Nydick et al. 1995	7
HMH	200	Centennial	Clinton Marsh	Connecticut	United States	NY-CT	1994	72.5W	41.25N	F	Marsh	Estuarine		1.65		Nydick et al. 1995	7
Pb-210 CRS	100	Centennial	Nissequogue River	New York	United States	NY-CT	2008	73.2W	40.9N	Nissequogue River_A	Marsh	Estuarine	Mrsh_High	3.4		Kolker et al. 2009	8
Pb-210 CRS	100	Centennial	Nissequogue River	New York	United States	NY-CT	2008	73.2W	40.9N	Nissequogue River_B	Marsh	Estuarine	Mrsh_High	3		Kolker et al. 2009	8
Pb-210 CRS	100	Centennial	Hewlett Bay	New York	United States	NY-CT	2008	73.3W	40.9N	Hewlett Bay_2	Marsh	Estuarine	Mrsh_High	3.2		Kolker et al. 2009	8
Pb-210 CRS	100	Centennial	Smith Marsh	New York	United States	NY-CT	2008	73.3W	40.9N	Smith Marsh_B	Marsh	Estuarine	Mrsh_High	4.3		Kolker et al. 2009	8
Pb-210 CRS	100	Centennial	Smith Marsh	New York	United States	NY-CT	2008	73.3W	40.9N	Smith Marsh_D	Marsh	Estuarine	Mrsh_High	1.6		Kolker et al. 2009	8
Pb-210 CRS	100	Centennial	Hubbard County Park	New York	United States	NY-CT	2008	72.5W	40.9N	Hubbard County Park_A	Marsh	Embayment	Mrsh_High	2.8		Kolker et al. 2009	8
Pb-210 CRS	100	Centennial	Hubbard County Park	New York	United States	NY-CT	2008	72.5W	40.9N	Hubbard County Park_G	Marsh	Embayment	Mrsh_High	3.1		Kolker et al. 2009	8
Pb-210 CRS	100	Centennial	Carmans River	New York	United States	NY-CT	2008	72.8W	40.75N	Carmans River_A	Marsh	Estuarine	Mrsh_High	2.7		Kolker et al. 2009	8
Pb-210 CRS	100	Centennial	Carmans River	New York	United States	NY-CT	2008	72.8W	40.75N	Carmans River_B	Marsh	Estuarine	Mrsh_High	3.2		Kolker et al. 2009	8
Pb-210 CRS	100	Centennial	Shark River	Florida	United States	SW-FL	2009	25.4N	81.1W	SH3-1	Mangrove	Estuarine	Mng_Riverine	3.4		Breithaupt et al. 2014	9
Pb-210 CRS	100	Centennial	Shark River	Florida	United States	SW-FL	2010	25.4N	81.1W	SH3-3	Mangrove	Estuarine	Mng_Riverine	2.6		Breithaupt et al. 2014	9
Pb-210 CRS	100	Centennial	Shark River	Florida	United States	SW-FL	2010	25.4N	81.1W	SH3-5	Mangrove	Estuarine	Mng_Riverine	3.1		Breithaupt et al. 2014	9
Pb-210 CRS	100	Centennial	Shark River	Florida	United States	SW-FL	2010	25.4N	81.1W	SH3-7	Mangrove	Estuarine	Mng_Riverine	2.3		Breithaupt et al. 2014	9
Pb-210 CRS	100	Centennial	Shark River	Florida	United States	SW-FL	2010	25.4N	81.1W	SH3-8	Mangrove	Estuarine	Mng_Riverine	3.1		Breithaupt et al. 2014	9
Pb-210 CRS	100	Centennial	Shark River	Florida	United States	SW-FL	2010	25.4N	81.1W	SH3-9	Mangrove	Estuarine	Mng_Riverine	2.5		Breithaupt et al. 2014	9
Pb-210 CRS	50	Decadal	Shark River	Florida	United States	SW-FL	2009	25.4N	81.1W	SH3-1	Mangrove	Estuarine	Mng_Riverine	5		Breithaupt et al. 2014	9
Pb-210 CRS	50	Decadal	Shark River	Florida	United States	SW-FL	2010	25.4N	81.1W	SH3-3	Mangrove	Estuarine	Mng_Riverine	3.7		Breithaupt et al. 2014	9
Pb-210 CRS	50	Decadal	Shark River	Florida	United States	SW-FL	2010	25.4N	81.1W	SH3-5	Mangrove	Estuarine	Mng_Riverine	4.7		Breithaupt et al. 2014	9
Pb-210 CRS	50	Decadal	Shark River	Florida	United States	SW-FL	2010	25.4N	81.1W	SH3-7	Mangrove	Estuarine	Mng_Riverine	2.8		Breithaupt et al. 2014	9
Pb-210 CRS	50	Decadal	Shark River	Florida	United States	SW-FL	2010	25.4N	81.1W	SH3-8	Mangrove	Estuarine	Mng_Riverine	4		Breithaupt et al. 2014	9
Pb-210 CRS	50	Decadal	Shark River	Florida	United States	SW-FL	2010	25.4N	81.1W	SH3-9	Mangrove	Estuarine	Mng_Riverine	3.8		Breithaupt et al. 2014	9
Pb-210 CRS	10	Decadal	Shark River	Florida	United States	SW-FL	2009	25.4N	81.1W	SH3-1	Mangrove	Estuarine	Mng_Riverine	5.8		Breithaupt et al. 2014	9
Pb-210 CRS	10	Decadal	Shark River	Florida	United States	SW-FL	2010	25.4N	81.1W	SH3-3	Mangrove	Estuarine	Mng_Riverine	4.1		Breithaupt et al. 2014	9
Pb-210 CRS	10	Decadal	Shark River	Florida	United States	SW-FL	2010	25.4N	81.1W	SH3-5	Mangrove	Estuarine	Mng_Riverine	6.4		Breithaupt et al. 2014	9
Pb-210 CRS	10	Decadal	Shark River	Florida	United States	SW-FL	2010	25.4N	81.1W	SH3-7	Mangrove	Estuarine	Mng_Riverine	4		Breithaupt et al. 2014	9
Pb-210 CRS	10	Decadal	Shark River	Florida	United States	SW-FL	2010	25.4N	81.1W	SH3-8	Mangrove	Estuarine	Mng_Riverine	4		Breithaupt et al. 2014	9
Pb-210 CRS	10	Decadal	Shark River	Florida	United States	SW-FL	2010	25.4N	81.1W	SH3-9	Mangrove	Estuarine	Mng_Riverine	4.8		Breithaupt et al. 2014	9
RodSET	4.4	Sub-decadal	East Moreton Bay	Queensland	Australia	N.Aust.	2011	153.8E	27.5S	Amity North	Mangrove	Embayment			5.89	Lovelock et al. 2014	10
RodSET	4.4	Sub-decadal	East Moreton Bay	Queensland	Australia	N.Aust.	2011	153.8E	27.5S	Amity North	Mangrove	Embayment			5.89	Lovelock et al. 2014	10
RodSET	4.4	Sub-decadal	East Moreton Bay	Queensland	Australia	N.Aust.	2011	153.8E	27.5S	Amity North	Mangrove	Embayment			5.89	Lovelock et al. 2014	10
RodSET	4.4	Sub-decadal	East Moreton Bay	Queensland	Australia	N.Aust.	2011	153.8E	27.5S	Amity South	Mangrove	Embayment			7.05	Lovelock et al. 2014	10
RodSET	4.4	Sub-decadal	East Moreton Bay	Queensland	Australia	N.Aust.	2011	153.8E	27.5S	Amity South	Mangrove	Embayment			7.05	Lovelock et al. 2014	10
RodSET	4.4	Sub-decadal	East Moreton Bay	Queensland	Australia	N.Aust.	2011	153.8E	27.5S	Amity South	Mangrove	Embayment			7.05	Lovelock et al. 2014	10
RodSET	4.4	Sub-decadal	East Moreton Bay	Queensland	Australia	N.Aust.	2011	153.8E	27.5S	Adams Beach	Mangrove	Embayment			6.23	Lovelock et al. 2014	10
RodSET	4.4	Sub-decadal	East Moreton Bay	Queensland	Australia	N.Aust.	2011	153.8E	27.5S	Adams Beach	Mangrove	Embayment			6.23	Lovelock et al. 2014	10
RodSET	4.4	Sub-decadal	East Moreton Bay	Queensland	Australia	N.Aust.	2011	153.8E	27.5S	Adams Beach	Mangrove	Embayment			6.23	Lovelock et al. 2014	10
RodSET	4.4	Sub-decadal	Western Moreton Bay	Queensland	Australia	N.Aust.	2011	153.8E	27.5S	Tinchi Tamba Reserve	Mangrove	Embayment			0.41	Lovelock et al. 2014	10
RodSET	4.4	Sub-decadal	Western Moreton Bay	Queensland	Australia	N.Aust.	2011	153.8E	27.5S	Tinchi Tamba Reserve	Mangrove	Embayment			0.41	Lovelock et al. 2014	10
RodSET	4.4	Sub-decadal	Western Moreton Bay	Queensland	Australia	N.Aust.	2011	153.8E	27.5S	Tinchi Tamba Reserve	Mangrove	Embayment			0.41	Lovelock et al. 2014	10
RodSET	4.4	Sub-decadal	Western Moreton Bay	Queensland	Australia	N.Aust.	2011	153.8E	27.5S	Nundah Creek	Mangrove	Embayment			2.34	Lovelock et al. 2014	10
RodSET	4.4	Sub-decadal	Western Moreton Bay	Queensland	Australia	N.Aust.	2011	153.8E	27.5S	Nundah Creek	Mangrove	Embayment			2.34	Lovelock et al. 2014	10
RodSET	4.4	Sub-decadal	Western Moreton Bay	Queensland	Australia	N.Aust.	2011	153.8E	27.5S	Nundah Creek	Mangrove	Embayment			2.34	Lovelock et al. 2014	10
RodSET	4.4	Sub-decadal	Western Moreton Bay	Queensland	Australia	N.Aust.	2011	153.8E	27.5S	Halloran Reserve	Mangrove	Embayment			2.42	Lovelock et al. 2014	10
RodSET	4.4	Sub-decadal	Western Moreton Bay	Queensland	Australia	N.Aust.	2011	153.8E	27.5S	Halloran Reserve	Mangrove	Embayment			2.42	Lovelock et al. 2014	10
RodSET	4.4	Sub-decadal	Western Moreton Bay	Queensland	Australia	N.Aust.	2011	153.8E	27.5S	Halloran Reserve	Mangrove	Embayment			2.42	Lovelock et al. 2014	10
RodSET	4.4	Sub-decadal	East Moreton Bay	Queensland	Australia	N.Aust.	2011	153.8E	27.5S	Amity North	Marsh	Embayment	Mrsh_High		-0.08	Lovelock et al. 2014	10
RodSET	4.4	Sub-decadal	East Moreton Bay	Queensland	Australia	N.Aust.	2011	153.8E	27.5S	Amity North	Marsh	Embayment	Mrsh_High		-0.08	Lovelock et al. 2014	10
RodSET	4.4	Sub-decadal	East Moreton Bay	Queensland	Australia	N.Aust.	2011	153.8E	27.5S	Amity North	Marsh	Embayment	Mrsh_High		-0.08	Lovelock et al. 2014	10
RodSET	4.4	Sub-decadal	East Moreton Bay	Queensland	Australia	N.Aust.	2011	153.8E	27.5S	Amity South	Marsh	Embayment	Mrsh_High		0.18	Lovelock et al. 2014	10
RodSET	4.4	Sub-decadal	East Moreton Bay	Queensland	Australia	N.Aust.	2011	153.8E	27.5S	Amity South	Marsh	Embayment	Mrsh_High		0.18	Lovelock et al. 2014	10
RodSET	4.4	Sub-decadal	East Moreton Bay	Queensland	Australia	N.Aust.	2011	153.8E	27.5S	Amity South	Marsh	Embayment	Mrsh_High		0.18	Lovelock et al. 2014	10
RodSET	4.4	Sub-decadal	East Moreton Bay	Queensland	Australia	N.Aust.	2011	153.8E	27.5S	Adams Beach	Marsh	Embayment	Mrsh_High		5.92	Lovelock et al. 2014	10
RodSET	4.4	Sub-decadal	East Moreton Bay	Queensland	Australia	N.Aust.	2011	153.8E	27.5S	Adams Beach	Marsh	Embayment	Mrsh_High		5.92	Lovelock et al. 2014	10
RodSET	4.4	Sub-decadal	East Moreton Bay	Queensland	Australia	N.Aust.	2011	153.8E	27.5S	Adams Beach	Marsh	Embayment	Mrsh_High		5.92	Lovelock et al. 2014	10
RodSET	4.4	Sub-decadal	Western Moreton Bay	Queensland	Australia	N.Aust.	2011	153.8E	27.5S	Tinchi Tamba Reserve	Marsh	Embayment	Mrsh_Low		0.45	Lovelock et al. 2014	10
RodSET	4.4	Sub-decadal	Western Moreton Bay	Queensland	Australia	N.Aust.	2011	153.8E	27.5S	Tinchi Tamba Reserve	Marsh	Embayment	Mrsh_Low		0.45	Lovelock et al. 2014	10
RodSET	4.4	Sub-decadal	Western Moreton Bay	Queensland	Australia	N.Aust.	2011	153.8E	27.5S	Tinchi Tamba Reserve	Marsh	Embayment	Mrsh_Low		0.45	Lovelock et al. 2014	10
RodSET	4.4	Sub-decadal	Western Moreton Bay	Queensland	Australia	N.Aust.	2011	153.8E	27.5S	Nundah Creek	Marsh	Embayment	Mrsh_Low		1.22	Lovelock et al. 2014	10
RodSET	4.4	Sub-decadal	Western Moreton Bay	Queensland	Australia	N.Aust.	2011	153.8E	27.5S	Nundah Creek	Marsh	Embayment	Mrsh_Low		1.22	Lovelock et al. 2014	10
RodSET	4.4	Sub-decadal	Western Moreton Bay	Queensland	Australia	N.Aust.	2011	153.8E	27.5S	Nundah Creek	Marsh	Embayment	Mrsh_Low		1.22	Lovelock et al. 2014	10
RodSET	4.4	Sub-decadal	Western Moreton Bay	Queensland	Australia	N.Aust.	2011	153.8E	27.5S	Halloran Reserve	Marsh	Embayment	Mrsh_Low		0.11	Lovelock et al. 2014	10
RodSET	4.4	Sub-decadal	Western Moreton Bay	Queensland	Australia	N.Aust.	2011	153.8E	27.5S	Halloran Reserve	Marsh	Embayment	Mrsh_Low		0.11	Lovelock et al. 2014	10
RodSET	4.4	Sub-decadal	Western Moreton Bay	Queensland	Australia	N.Aust.	2011	153.8E	27.5S	Halloran Reserve	Marsh	Embayment	Mrsh_Low		0.11	Lovelock et al. 2014	10
SMH & Deep Pipe SET	2	Sub-decadal	Venice Lagoon	Veneto	Italy	NW-Med.	1995	12E	45N	Dese1	Marsh	Estuarine	Mrsh_Riv	8.2	3.4	Day et al. 1998	11
SMH & Deep Pipe SET	2	Sub-decadal	Venice Lagoon	Veneto	Italy	NW-Med.	1995	12E	45N	Dese2	Marsh	Estuarine	Mrsh_Riv	8.1	5.8	Day et al. 1998	11
SMH & Deep Pipe SET	2	Sub-decadal	Venice Lagoon	Veneto	Italy	NW-Med.	1995	12E	45N	Laghi	Marsh	Embayment	Mrsh_Riv	6.4	5.3	Day et al. 1998	11
SMH & Deep Pipe SET	2	Sub-decadal	Venice Lagoon	Veneto	Italy	NW-Med.	1995	12E	45N	S. Felice1	Marsh	Embayment	Mrsh_Riv	3.5	0.4	Day et al. 1998	11
SMH & Deep Pipe SET	2	Sub-decadal	Venice Lagoon	Veneto	Italy	NW-Med.	1995	12E	45N	S. Felice2	Marsh	Embayment	Mrsh_Mar	2.3	-0.8	Day et al. 1998	11
SMH & Deep Pipe SET	2	Sub-decadal	Venice Lagoon	Veneto	Italy	NW-Med.	1995	12E	45N	Tessera1	Marsh	Embayment	Mrsh_Mar	6.3	-2	Day et al. 1998	11
SMH & Deep Pipe SET	2	Sub-decadal	Venice Lagoon	Veneto	Italy	NW-Med.	1995	12E	45N	Tessera3	Marsh	Embayment	Mrsh_Mar	2.5	-2.7	Day et al. 1998	11
SMH & Deep Pipe SET	2	Sub-decadal	Venice Lagoon	Veneto	Italy	NW-Med.	1995	12E	45N	Punta Cane	Marsh	Deltaic	Mrsh_Mar	23.2	1.45	Day et al. 1998	11
C-14	239	Centennial	East River	Connecticut	United States	NY-CT	1950	72.65W	41.25N	OS-88674	Marsh	Open Coast		2.3431		Kemp et al. 2015	12
C-14	409	Centennial	East River	Connecticut	United States	NY-CT	1950	72.65W	41.25N	OS-86561	Marsh	Open Coast		1.61369		Kemp et al. 2015	12
C-14	614	Centennial	East River	Connecticut	United States	NY-CT	1950	72.65W	41.25N	OS-86562	Marsh	Open Coast		1.27036		Kemp et al. 2015	12
C-14	899	Centennial	East River	Connecticut	United States	NY-CT	1950	72.65W	41.25N	OS-89141	Marsh	Open Coast		1.00111		Kemp et al. 2015	12
C-14	1144	Millenial	East River	Connecticut	United States	NY-CT	1950	72.65W	41.25N	OS-86567	Marsh	Open Coast		0.97028		Kemp et al. 2015	12
C-14	1364	Millenial	East River	Connecticut	United States	NY-CT	1950	72.65W	41.25N	OS-86616	Marsh	Open Coast		1.07038		Kemp et al. 2015	12
C-14	1554	Millenial	East River	Connecticut	United States	NY-CT	1950	72.65W	41.25N	OS-86560	Marsh	Open Coast		1.00386		Kemp et al. 2015	12
C-14	1554	Millenial	East River	Connecticut	United States	NY-CT	1950	72.65W	41.25N	OS-89764	Marsh	Open Coast		1.01673		Kemp et al. 2015	12
C-14	1634	Millenial	East River	Connecticut	United States	NY-CT	1950	72.65W	41.25N	OS-89059	Marsh	Open Coast		1.00979		Kemp et al. 2015	12
C-14	1854	Millenial	East River	Connecticut	United States	NY-CT	1950	72.65W	41.25N	OS-88962	Marsh	Open Coast		0.992449		Kemp et al. 2015	12
C-14	1894	Millenial	East River	Connecticut	United States	NY-CT	1950	72.65W	41.25N	OS-86563	Marsh	Open Coast		1.02957		Kemp et al. 2015	12
C-14	2004	Millenial	East River	Connecticut	United States	NY-CT	1950	72.65W	41.25N	OS-88656	Marsh	Open Coast		1.03293		Kemp et al. 2015	12
C-14	2114	Millenial	East River	Connecticut	United States	NY-CT	1950	72.65W	41.25N	OS-86550	Marsh	Open Coast		1.0123		Kemp et al. 2015	12
C-14	2114	Millenial	East River	Connecticut	United States	NY-CT	1950	72.65W	41.25N	OS-88615	Marsh	Open Coast		1.0596		Kemp et al. 2015	12
C-14	2144	Millenial	East River	Connecticut	United States	NY-CT	1950	72.65W	41.25N	OS-88616	Marsh	Open Coast		1.07743		Kemp et al. 2015	12
Cs-137	51	Decadal	East River	Connecticut	United States	NY-CT	2014	72.65W	41.25N	Cs-137	Marsh	Open Coast		1.18		Kemp et al. 2015	12
SMH & Deep Pipe SET	9	Sub-decadal	Jamaica Bay	New York	United States	NY-CT	2012	73.83W	40.62N	BlackBank	Marsh	Embayment	Mrsh_Low	4.4	4.9	Wigand et al. 2014	13
SMH & Deep Pipe SET	9	Sub-decadal	Jamaica Bay	New York	United States	NY-CT	2012	73.83W	40.62N	BlackBank	Marsh	Embayment	Mrsh_Low	4.4	4.9	Wigand et al. 2014	13
SMH & Deep Pipe SET	9	Sub-decadal	Jamaica Bay	New York	United States	NY-CT	2012	73.83W	40.62N	BlackBank	Marsh	Embayment	Mrsh_Low	4.4	4.9	Wigand et al. 2014	13
SMH & Deep Pipe SET	6	Sub-decadal	Jamaica Bay	New York	United States	NY-CT	2013	73.83W	40.62N	JoCo	Marsh	Embayment	Mrsh_Low	4.4	5.1	Wigand et al. 2014	13
SMH & Deep Pipe SET	6	Sub-decadal	Jamaica Bay	New York	United States	NY-CT	2013	73.83W	40.62N	JoCo	Marsh	Embayment	Mrsh_Low	4.4	5.1	Wigand et al. 2014	13
SMH & Deep Pipe SET	6	Sub-decadal	Jamaica Bay	New York	United States	NY-CT	2013	73.83W	40.62N	JoCo	Marsh	Embayment	Mrsh_Low	4.4	5.1	Wigand et al. 2014	13
Pb-210 CRS	100	Centennial	Jamaica Bay	New York	United States	NY-CT	2014	73.83W	40.62N	JoCo	Marsh	Embayment	Mrsh_Low	2.1		Wigand et al. 2014	13
Pb-210 CRS	100	Centennial	Jamaica Bay	New York	United States	NY-CT	2014	73.83W	40.62N	JoCo	Marsh	Embayment	Mrsh_Low	2.1		Wigand et al. 2014	13
Pb-210 CRS	100	Centennial	Jamaica Bay	New York	United States	NY-CT	2014	73.83W	40.62N	JoCo	Marsh	Embayment	Mrsh_Low	2.1		Wigand et al. 2014	13
Cs-137	23	Decadal		Louisiana	United States	LA	1986			Inactive Intermediate	Marsh	Deltaic		6.4		Nyman DeLaune and Patrick 1990	14
Cs-137	23	Decadal		Louisiana	United States	LA	1986			Inactive Intermediate	Marsh	Deltaic		6.4		Nyman DeLaune and Patrick 1990	14
Cs-137	23	Decadal		Louisiana	United States	LA	1986			Inactive Intermediate	Marsh	Deltaic		6.4		Nyman DeLaune and Patrick 1990	14
Cs-137	23	Decadal		Louisiana	United States	LA	1986			Inactive Intermediate	Marsh	Deltaic		6.4		Nyman DeLaune and Patrick 1990	14
Cs-137	23	Decadal		Louisiana	United States	LA	1986			Inactive Intermediate	Marsh	Deltaic		6.4		Nyman DeLaune and Patrick 1990	14
Cs-137	23	Decadal		Louisiana	United States	LA	1986			Inactive Intermediate	Marsh	Deltaic		6.4		Nyman DeLaune and Patrick 1990	14
Cs-137	23	Decadal		Louisiana	United States	LA	1986			Inactive Intermediate	Marsh	Deltaic		6.4		Nyman DeLaune and Patrick 1990	14
Cs-137	23	Decadal		Louisiana	United States	LA	1986			Inactive Brackish	Marsh	Deltaic		7.2		Nyman DeLaune and Patrick 1990	14
Cs-137	23	Decadal		Louisiana	United States	LA	1986			Inactive Brackish	Marsh	Deltaic		7.2		Nyman DeLaune and Patrick 1990	14
Cs-137	23	Decadal		Louisiana	United States	LA	1986			Inactive Brackish	Marsh	Deltaic		7.2		Nyman DeLaune and Patrick 1990	14
Cs-137	23	Decadal		Louisiana	United States	LA	1986			Inactive Brackish	Marsh	Deltaic		7.2		Nyman DeLaune and Patrick 1990	14
Cs-137	23	Decadal		Louisiana	United States	LA	1986			Inactive Brackish	Marsh	Deltaic		7.2		Nyman DeLaune and Patrick 1990	14
Cs-137	23	Decadal		Louisiana	United States	LA	1986			Inactive Brackish	Marsh	Deltaic		7.2		Nyman DeLaune and Patrick 1990	14
Cs-137	23	Decadal		Louisiana	United States	LA	1986			Inactive Brackish	Marsh	Deltaic		7.2		Nyman DeLaune and Patrick 1990	14
Cs-137	23	Decadal		Louisiana	United States	LA	1986			Inactive Brackish	Marsh	Deltaic		7.2		Nyman DeLaune and Patrick 1990	14
Cs-137	23	Decadal		Louisiana	United States	LA	1986			Inactive Brackish	Marsh	Deltaic		7.2		Nyman DeLaune and Patrick 1990	14
Cs-137	23	Decadal		Louisiana	United States	LA	1986			Inactive Brackish	Marsh	Deltaic		7.2		Nyman DeLaune and Patrick 1990	14
Cs-137	23	Decadal		Louisiana	United States	LA	1986			Inactive Brackish	Marsh	Deltaic		7.2		Nyman DeLaune and Patrick 1990	14
Cs-137	23	Decadal		Louisiana	United States	LA	1986			Inactive Brackish	Marsh	Deltaic		7.2		Nyman DeLaune and Patrick 1990	14
Cs-137	23	Decadal		Louisiana	United States	LA	1986			Inactive Brackish	Marsh	Deltaic		7.2		Nyman DeLaune and Patrick 1990	14
Cs-137	23	Decadal		Louisiana	United States	LA	1986			Inactive Brackish	Marsh	Deltaic		7.2		Nyman DeLaune and Patrick 1990	14
Cs-137	23	Decadal		Louisiana	United States	LA	1986			Inactive Brackish	Marsh	Deltaic		7.2		Nyman DeLaune and Patrick 1990	14
Cs-137	23	Decadal		Louisiana	United States	LA	1986			Inactive Brackish	Marsh	Deltaic		7.2		Nyman DeLaune and Patrick 1990	14
Cs-137	23	Decadal		Louisiana	United States	LA	1986			Inactive Brackish	Marsh	Deltaic		7.2		Nyman DeLaune and Patrick 1990	14
Cs-137	23	Decadal		Louisiana	United States	LA	1986			Inactive Saline	Marsh	Deltaic		7.2		Nyman DeLaune and Patrick 1990	14
Cs-137	23	Decadal		Louisiana	United States	LA	1986			Inactive Saline	Marsh	Deltaic		7.2		Nyman DeLaune and Patrick 1990	14
Cs-137	23	Decadal		Louisiana	United States	LA	1986			Inactive Saline	Marsh	Deltaic		7.2		Nyman DeLaune and Patrick 1990	14
Cs-137	23	Decadal		Louisiana	United States	LA	1986			Inactive Saline	Marsh	Deltaic		7.2		Nyman DeLaune and Patrick 1990	14
Cs-137	23	Decadal		Louisiana	United States	LA	1986			Inactive Saline	Marsh	Deltaic		7.2		Nyman DeLaune and Patrick 1990	14
Cs-137	23	Decadal		Louisiana	United States	LA	1986			Inactive Saline	Marsh	Deltaic		7.2		Nyman DeLaune and Patrick 1990	14
Cs-137	23	Decadal		Louisiana	United States	LA	1986			Inactive Saline	Marsh	Deltaic		7.2		Nyman DeLaune and Patrick 1990	14
Cs-137	23	Decadal		Louisiana	United States	LA	1986			Inactive Saline	Marsh	Deltaic		7.2		Nyman DeLaune and Patrick 1990	14
Cs-137	23	Decadal		Louisiana	United States	LA	1986			Inactive Saline	Marsh	Deltaic		7.2		Nyman DeLaune and Patrick 1990	14
Cs-137	23	Decadal		Louisiana	United States	LA	1986			Inactive Saline	Marsh	Deltaic		7.2		Nyman DeLaune and Patrick 1990	14
Cs-137	23	Decadal		Louisiana	United States	LA	1986			Inactive Saline	Marsh	Deltaic		7.2		Nyman DeLaune and Patrick 1990	14
Cs-137	23	Decadal		Louisiana	United States	LA	1986			Inactive Saline	Marsh	Deltaic		7.2		Nyman DeLaune and Patrick 1990	14
Cs-137	23	Decadal		Louisiana	United States	LA	1986			Inactive Saline	Marsh	Deltaic		7.2		Nyman DeLaune and Patrick 1990	14
Cs-137	23	Decadal		Louisiana	United States	LA	1986			Inactive Saline	Marsh	Deltaic		7.2		Nyman DeLaune and Patrick 1990	14
Cs-137	23	Decadal		Louisiana	United States	LA	1986			Inactive Saline	Marsh	Deltaic		7.2		Nyman DeLaune and Patrick 1990	14
Cs-137	23	Decadal		Louisiana	United States	LA	1986			Inactive Saline	Marsh	Deltaic		7.2		Nyman DeLaune and Patrick 1990	14
Cs-137	23	Decadal		Louisiana	United States	LA	1986			Inactive Saline	Marsh	Deltaic		7.2		Nyman DeLaune and Patrick 1990	14
Cs-137	23	Decadal		Louisiana	United States	LA	1986			Inactive Saline	Marsh	Deltaic		7.2		Nyman DeLaune and Patrick 1990	14
Cs-137	27	Decadal	Barataria Bay	Louisiana	United States	LA	2007	19.5N	90W		Marsh	Deltaic		5.2		Milan et al. 1995	15
Cs-137	27	Decadal	Barataria Bay	Louisiana	United States	LA	2007	19.5N	90W		Marsh	Deltaic		5.2		Milan et al. 1995	15
Cs-137	27	Decadal	Barataria Bay	Louisiana	United States	LA	2007	19.5N	90W		Marsh	Deltaic		5.2		Milan et al. 1995	15
Cs-137	27	Decadal	Barataria Bay	Louisiana	United States	LA	2007	19.5N	90W		Marsh	Deltaic		5.2		Milan et al. 1995	15
Cs-137	27	Decadal	Barataria Bay	Louisiana	United States	LA	2007	19.5N	90W		Marsh	Deltaic		5.2		Milan et al. 1995	15
Cs-137	27	Decadal	Barataria Bay	Louisiana	United States	LA	2007	19.5N	90W		Marsh	Deltaic		5.2		Milan et al. 1995	15
Cs-137	27	Decadal	Barataria Bay	Louisiana	United States	LA	2007	19.5N	90W		Marsh	Deltaic		8		Milan et al. 1995	15
Cs-137	27	Decadal	Barataria Bay	Louisiana	United States	LA	2007	19.5N	90W		Marsh	Deltaic		8		Milan et al. 1995	15
Cs-137	27	Decadal	Barataria Bay	Louisiana	United States	LA	2007	19.5N	90W		Marsh	Deltaic		8		Milan et al. 1995	15
Cs-137	27	Decadal	Barataria Bay	Louisiana	United States	LA	2007	19.5N	90W		Marsh	Deltaic		8		Milan et al. 1995	15
Cs-137	27	Decadal	Barataria Bay	Louisiana	United States	LA	2007	19.5N	90W		Marsh	Deltaic		8		Milan et al. 1995	15
Cs-137	27	Decadal	Barataria Bay	Louisiana	United States	LA	2007	19.5N	90W		Marsh	Deltaic		8		Milan et al. 1995	15
Cs-137	27	Decadal	St. Bernard	Louisiana	United States	LA	2007				Marsh	Deltaic		5		Milan et al. 1995	15
Cs-137	27	Decadal	St. Bernard	Louisiana	United States	LA	2007				Marsh	Deltaic		5		Milan et al. 1995	15
Cs-137	27	Decadal	St. Bernard	Louisiana	United States	LA	2007				Marsh	Deltaic		5		Milan et al. 1995	15
Cs-137	27	Decadal	St. Bernard	Louisiana	United States	LA	2007				Marsh	Deltaic		5		Milan et al. 1995	15
Cs-137	27	Decadal	St. Bernard	Louisiana	United States	LA	2007				Marsh	Deltaic		5		Milan et al. 1995	15
Cs-137	27	Decadal	St. Bernard	Louisiana	United States	LA	2007				Marsh	Deltaic		5		Milan et al. 1995	15
Cs-137	27	Decadal	St. Bernard	Louisiana	United States	LA	2007				Marsh	Deltaic		6.9		Milan et al. 1995	15
Cs-137	27	Decadal	St. Bernard	Louisiana	United States	LA	2007				Marsh	Deltaic		6.9		Milan et al. 1995	15
Cs-137	27	Decadal	St. Bernard	Louisiana	United States	LA	2007				Marsh	Deltaic		6.9		Milan et al. 1995	15
Cs-137	27	Decadal	St. Bernard	Louisiana	United States	LA	2007				Marsh	Deltaic		6.9		Milan et al. 1995	15
Cs-137	27	Decadal	St. Bernard	Louisiana	United States	LA	2007				Marsh	Deltaic		6.9		Milan et al. 1995	15
Cs-137	27	Decadal	St. Bernard	Louisiana	United States	LA	2007				Marsh	Deltaic		6.9		Milan et al. 1995	15
Cs-137	27	Decadal	Terrebonne	Louisiana	United States	LA	2007				Marsh	Deltaic		6.8		Milan et al. 1995	15
Cs-137	27	Decadal	Terrebonne	Louisiana	United States	LA	2007				Marsh	Deltaic		6.8		Milan et al. 1995	15
Cs-137	27	Decadal	Terrebonne	Louisiana	United States	LA	2007				Marsh	Deltaic		6.8		Milan et al. 1995	15
Cs-137	27	Decadal	Terrebonne	Louisiana	United States	LA	2007				Marsh	Deltaic		6.8		Milan et al. 1995	15
Cs-137	27	Decadal	Terrebonne	Louisiana	United States	LA	2007				Marsh	Deltaic		6.8		Milan et al. 1995	15
Cs-137	27	Decadal	Terrebonne	Louisiana	United States	LA	2007				Marsh	Deltaic		6.8		Milan et al. 1995	15
Cs-137	27	Decadal	Terrebonne	Louisiana	United States	LA	2007				Marsh	Deltaic		9		Milan et al. 1995	15
Cs-137	27	Decadal	Terrebonne	Louisiana	United States	LA	2007				Marsh	Deltaic		9		Milan et al. 1995	15
Cs-137	27	Decadal	Terrebonne	Louisiana	United States	LA	2007				Marsh	Deltaic		9		Milan et al. 1995	15
Cs-137	27	Decadal	Terrebonne	Louisiana	United States	LA	2007				Marsh	Deltaic		9		Milan et al. 1995	15
Cs-137	27	Decadal	Terrebonne	Louisiana	United States	LA	2007				Marsh	Deltaic		9		Milan et al. 1995	15
Cs-137	27	Decadal	Terrebonne	Louisiana	United States	LA	2007				Marsh	Deltaic		9		Milan et al. 1995	15
C-14	214	Centennial	Barn Island Marsh	Connecticut	United States	NY-CT	2002	41.33N	71.86W	4	Marsh	Open Coast		1.64		Donnelly et al. 2004	16
C-14	289	Centennial	Barn Island Marsh	Connecticut	United States	NY-CT	2002	41.33N	71.86W	5	Marsh	Open Coast		1.38		Donnelly et al. 2004	16
C-14	337	Centennial	Barn Island Marsh	Connecticut	United States	NY-CT	2002	41.33N	71.86W	6	Marsh	Open Coast		1.36		Donnelly et al. 2004	16
C-14	432	Centennial	Barn Island Marsh	Connecticut	United States	NY-CT	2002	41.33N	71.86W	7	Marsh	Open Coast		1.31		Donnelly et al. 2004	16
C-14	441	Centennial	Barn Island Marsh	Connecticut	United States	NY-CT	2002	41.33N	71.86W	8	Marsh	Open Coast		1.47		Donnelly et al. 2004	16
C-14	589	Centennial	Barn Island Marsh	Connecticut	United States	NY-CT	2002	41.33N	71.86W	9	Marsh	Open Coast		1.26		Donnelly et al. 2004	16
C-14	561	Centennial	Barn Island Marsh	Connecticut	United States	NY-CT	2002	41.33N	71.86W	10	Marsh	Open Coast		1.38		Donnelly et al. 2004	16
C-14	666	Centennial	Barn Island Marsh	Connecticut	United States	NY-CT	2002	41.33N	71.86W	11	Marsh	Open Coast		1.3		Donnelly et al. 2004	16
C-14	993	Centennial	Hammock River Marsh, Clinton	Connecticut	United States	NY-CT	1997	72.65W	41.25N	56	Marsh			0.887428		van de Plassche van der Borg and de Jong 1998	17
C-14	1016	Millenial	Hammock River Marsh, Clinton	Connecticut	United States	NY-CT	1997	72.65W	41.25N	57	Marsh			0.942588		van de Plassche van der Borg and de Jong 1998	17
C-14	1008	Millenial	Hammock River Marsh, Clinton	Connecticut	United States	NY-CT	1997	72.65W	41.25N	58	Marsh			1.13339		van de Plassche van der Borg and de Jong 1998	17
C-14	142	Centennial	Hammock River Marsh, Clinton	Connecticut	United States	NY-CT	1997	72.65W	41.25N	59	Marsh			0.734463		van de Plassche van der Borg and de Jong 1998	17
C-14	220	Centennial	Hammock River Marsh, Clinton	Connecticut	United States	NY-CT	1997	72.65W	41.25N	93	Marsh			1.03687		van de Plassche van der Borg and de Jong 1998	17
C-14	142	Centennial	Hammock River Marsh, Clinton	Connecticut	United States	NY-CT	1997	72.65W	41.25N	60	Marsh			1.60793		van de Plassche van der Borg and de Jong 1998	17
C-14	151	Centennial	Hammock River Marsh, Clinton	Connecticut	United States	NY-CT	1997	72.65W	41.25N	61	Marsh			1.6787		van de Plassche van der Borg and de Jong 1998	17
C-14	153	Centennial	Hammock River Marsh, Clinton	Connecticut	United States	NY-CT	1997	72.65W	41.25N	62	Marsh			1.82927		van de Plassche van der Borg and de Jong 1998	17
C-14	148	Centennial	Hammock River Marsh, Clinton	Connecticut	United States	NY-CT	1997	72.65W	41.25N	63	Marsh			2.24719		van de Plassche van der Borg and de Jong 1998	17
C-14	394	Centennial	Hammock River Marsh, Clinton	Connecticut	United States	NY-CT	1997	72.65W	41.25N	94	Marsh			1.57431		van de Plassche van der Borg and de Jong 1998	17
C-14	491	Centennial	Hammock River Marsh, Clinton	Connecticut	United States	NY-CT	1997	72.65W	41.25N	64	Marsh			1.43606		van de Plassche van der Borg and de Jong 1998	17
C-14	410	Centennial	Hammock River Marsh, Clinton	Connecticut	United States	NY-CT	1997	72.65W	41.25N	66	Marsh			1.74473		van de Plassche van der Borg and de Jong 1998	17
C-14	427	Centennial	Hammock River Marsh, Clinton	Connecticut	United States	NY-CT	1997	72.65W	41.25N	65	Marsh			1.57388		van de Plassche van der Borg and de Jong 1998	17
C-14	496	Centennial	Hammock River Marsh, Clinton	Connecticut	United States	NY-CT	1997	72.65W	41.25N	67	Marsh			1.69405		van de Plassche van der Borg and de Jong 1998	17
C-14	530	Centennial	Hammock River Marsh, Clinton	Connecticut	United States	NY-CT	1997	72.65W	41.25N	68	Marsh			1.50794		van de Plassche van der Borg and de Jong 1998	17
C-14	530	Centennial	Hammock River Marsh, Clinton	Connecticut	United States	NY-CT	1997	72.65W	41.25N	69	Marsh			1.70194		van de Plassche van der Borg and de Jong 1998	17
C-14	401	Centennial	Hammock River Marsh, Clinton	Connecticut	United States	NY-CT	1997	72.65W	41.25N	69A	Marsh			1.83112		van de Plassche van der Borg and de Jong 1998	17
C-14	145	Centennial	Hammock River Marsh, Clinton	Connecticut	United States	NY-CT	1997	72.65W	41.25N	70	Marsh			1.53696		van de Plassche van der Borg and de Jong 1998	17
C-14	389.5	Centennial	Hammock River Marsh, Clinton	Connecticut	United States	NY-CT	1997	72.65W	41.25N	72	Marsh			1.9509		van de Plassche van der Borg and de Jong 1998	17
C-14	405	Centennial	Hammock River Marsh, Clinton	Connecticut	United States	NY-CT	1997	72.65W	41.25N	73	Marsh			1.95444		van de Plassche van der Borg and de Jong 1998	17
C-14	416	Centennial	Hammock River Marsh, Clinton	Connecticut	United States	NY-CT	1997	72.65W	41.25N	74	Marsh			1.88787		van de Plassche van der Borg and de Jong 1998	17
C-14	529.5	Centennial	Hammock River Marsh, Clinton	Connecticut	United States	NY-CT	1997	72.65W	41.25N	75	Marsh			1.69312		van de Plassche van der Borg and de Jong 1998	17
C-14	937.5	Centennial	Hammock River Marsh, Clinton	Connecticut	United States	NY-CT	1997	72.65W	41.25N	76	Marsh			1.01218		van de Plassche van der Borg and de Jong 1998	17
C-14	1007.5	Millenial	Hammock River Marsh, Clinton	Connecticut	United States	NY-CT	1997	72.65W	41.25N	77	Marsh			1.23147		van de Plassche van der Borg and de Jong 1998	17
C-14	1218	Millenial	Hammock River Marsh, Clinton	Connecticut	United States	NY-CT	1997	72.65W	41.25N	78	Marsh			1.0717		van de Plassche van der Borg and de Jong 1998	17
C-14	395	Centennial	Hammock River Marsh, Clinton	Connecticut	United States	NY-CT	1997	72.65W	41.25N	86	Marsh			1.45995		van de Plassche van der Borg and de Jong 1998	17
C-14	618	Centennial	Hammock River Marsh, Clinton	Connecticut	United States	NY-CT	1997	72.65W	41.25N	85r	Marsh			0.901213		van de Plassche van der Borg and de Jong 1998	17
C-14	506.5	Centennial	Hammock River Marsh, Clinton	Connecticut	United States	NY-CT	1997	72.65W	41.25N	84	Marsh			1.74538		van de Plassche van der Borg and de Jong 1998	17
C-14	528.5	Centennial	Hammock River Marsh, Clinton	Connecticut	United States	NY-CT	1997	72.65W	41.25N	83	Marsh			1.71846		van de Plassche van der Borg and de Jong 1998	17
C-14	1317	Millenial	Hammock River Marsh, Clinton	Connecticut	United States	NY-CT	1997	72.65W	41.25N	82	Marsh			0.8442		van de Plassche van der Borg and de Jong 1998	17
C-14	1295.5	Millenial	Hammock River Marsh, Clinton	Connecticut	United States	NY-CT	1997	72.65W	41.25N	81	Marsh			0.973888		van de Plassche van der Borg and de Jong 1998	17
C-14	1351.5	Millenial	Hammock River Marsh, Clinton	Connecticut	United States	NY-CT	1997	72.65W	41.25N	80	Marsh			1.02853		van de Plassche van der Borg and de Jong 1998	17
C-14	1920	Millenial	Cararma Inlet, Jervis Bay	New South Wales	Australia	S.Aust.		150.8E	35.02S		Mangrove	Embayment		0.65		Saintilan and Wilton 2001	18
C-14	1320	Millenial	Currambene Creek, Jervis Bay	New South Wales	Australia	S.Aust.		150.67E	35.05S		Marsh	Embayment		1		Saintilan and Wilton 2001	18
C-14	1457	Millenial	Hammock River Marsh, Clinton	Connecticut	United States	NY-CT	1997	72.65W	41.25N	45	Marsh			0.878518		van de Plassche 2000	19
C-14	1297	Millenial	Hammock River Marsh, Clinton	Connecticut	United States	NY-CT	1997	72.65W	41.25N	91	Marsh			0.986893		van de Plassche 2000	19
C-14	1207	Millenial	Hammock River Marsh, Clinton	Connecticut	United States	NY-CT	1997	72.65W	41.25N	46	Marsh			1.11848		van de Plassche 2000	19
C-14	1607	Millenial	Hammock River Marsh, Clinton	Connecticut	United States	NY-CT	1997	72.65W	41.25N	89	Marsh			0.864966		van de Plassche 2000	19
C-14	1457	Millenial	Hammock River Marsh, Clinton	Connecticut	United States	NY-CT	1997	72.65W	41.25N	47	Marsh			0.995196		van de Plassche 2000	19
C-14	1617	Millenial	Hammock River Marsh, Clinton	Connecticut	United States	NY-CT	1997	72.65W	41.25N	48	Marsh			0.909091		van de Plassche 2000	19
C-14	1337	Millenial	Hammock River Marsh, Clinton	Connecticut	United States	NY-CT	1997	72.65W	41.25N	49	Marsh			1.12191		van de Plassche 2000	19
C-14	1427	Millenial	Hammock River Marsh, Clinton	Connecticut	United States	NY-CT	1997	72.65W	41.25N	51	Marsh			1.13525		van de Plassche 2000	19
C-14	1507	Millenial	Hammock River Marsh, Clinton	Connecticut	United States	NY-CT	1997	72.65W	41.25N	52	Marsh			1.1347		van de Plassche 2000	19
C-14	1547	Millenial	Hammock River Marsh, Clinton	Connecticut	United States	NY-CT	1997	72.65W	41.25N	53	Marsh			1.12476		van de Plassche 2000	19
C-14	1587	Millenial	Hammock River Marsh, Clinton	Connecticut	United States	NY-CT	1997	72.65W	41.25N	54	Marsh			1.0775		van de Plassche 2000	19
C-14	1617	Millenial	Hammock River Marsh, Clinton	Connecticut	United States	NY-CT	1997	72.65W	41.25N	55	Marsh			1.09771		van de Plassche 2000	19
C-14	1497	Millenial	Hammock River Marsh, Clinton	Connecticut	United States	NY-CT	1997	72.65W	41.25N	44	Marsh			1.02872		van de Plassche 2000	19
C-14	205	Centennial	Shark River	Florida	United States	SW-FL	2010	25.2N	81.2W	OS-960a2	Mangrove			2.73171		Yao et al. 2015	20
C-14	1240	Millenial	Shark River	Florida	United States	SW-FL	2011	25.2N	81.2W	OS-83953	Mangrove			1.12097		Yao et al. 2015	20
C-14	2000	Millenial	Shark River	Florida	United States	SW-FL	2012	25.2N	81.2W	OS-90704	Mangrove			0.895		Yao et al. 2015	20
C-14	2920	Millenial	Shark River	Florida	United States	SW-FL	2013	25.2N	81.2W	OS-95704	Mangrove			0.832192		Yao et al. 2015	20
C-14	2300	Millenial	Shark River	Florida	United States	SW-FL	2014	25.2N	81.2W	OS-93264	Mangrove			1.13043		Yao et al. 2015	20
C-14	3600	Millenial	Shark River	Florida	United States	SW-FL	2015	25.2N	81.2W	OS-96061	Mangrove			0.833333		Yao et al. 2015	20
C-14	6680	Millenial	Shark River	Florida	United States	SW-FL	2016	25.2N	81.2W	OS-84455	Mangrove			0.670659		Yao et al. 2015	20
SMH & Deep Pipe SET	3	Sub-decadal	Venice Lagoon	Veneto	Italy	NW-Med.	1995	12E	45N	Dese1	Marsh	Estuarine	Mrsh_Riv	5.6	3	Day et al. 1999	21
SMH & Deep Pipe SET	3	Sub-decadal	Venice Lagoon	Veneto	Italy	NW-Med.	1995	12E	45N	Dese2	Marsh	Estuarine	Mrsh_Riv	5.4	4	Day et al. 1999	21
SMH & Deep Pipe SET	3	Sub-decadal	Venice Lagoon	Veneto	Italy	NW-Med.	1995	12E	45N	Laghi	Marsh	Embayment	Mrsh_Mar	4.5	3.5	Day et al. 1999	21
SMH & Deep Pipe SET	3	Sub-decadal	Venice Lagoon	Veneto	Italy	NW-Med.	1995	12E	45N	S. Felice1	Marsh	Embayment	Mrsh_Mar	1.8	0.3	Day et al. 1999	21
SMH & Deep Pipe SET	3	Sub-decadal	Venice Lagoon	Veneto	Italy	NW-Med.	1995	12E	45N	S. Felice2	Marsh	Embayment	Mrsh_Mar	2.6	2	Day et al. 1999	21
SMH & Deep Pipe SET	3	Sub-decadal	Venice Lagoon	Veneto	Italy	NW-Med.	1995	12E	45N	Tessera1	Marsh	Embayment	Mrsh_Mar	3.6	-1.25	Day et al. 1999	21
SMH & Deep Pipe SET	3	Sub-decadal	Venice Lagoon	Veneto	Italy	NW-Med.	1995	12E	45N	Tessera3	Marsh	Embayment	Mrsh_Mar	4.8	-1.25	Day et al. 1999	21
SMH & Deep Pipe SET	3	Sub-decadal	Venice Lagoon	Veneto	Italy	NW-Med.	1995	12E	45N	Punta Cane	Marsh	Deltaic	Mrsh_Mar	18.8	18.8	Day et al. 1999	21
Pb-210 CIC	100	Centennial	Sybil Creek	Connecticut	United States	NY-CT	1996	72.8W	41.25N	Sybil-1	Marsh	Estuarine	Mrsh_Low	1.1		Anisfeld et al. 1999	22
Pb-210 CIC	100	Centennial	Hoadley Creek	Connecticut	United States	NY-CT	1996	72.73W	41.25N	Hoadley-1	Marsh	Estuarine	Mrsh_Low	5.2		Anisfeld et al. 1999	22
Pb-210 CIC	100	Centennial	Hoadley Creek	Connecticut	United States	NY-CT	1996	72.73W	41.25N	Hoadley-2	Marsh	Estuarine	Mrsh_High	3.8		Anisfeld et al. 1999	22
Pb-210 CIC	100	Centennial	Hoadley Creek	Connecticut	United States	NY-CT	1996	72.73W	41.25N	Hoadley-3	Marsh	Estuarine		5.9		Anisfeld et al. 1999	22
Pb-210 CIC	100	Centennial	East River	Connecticut	United States	NY-CT	1996	72.65W	41.25N	East-1	Marsh	Estuarine	Mrsh_High	3.4		Anisfeld et al. 1999	22
Pb-210 CIC	100	Centennial	East River	Connecticut	United States	NY-CT	1996	72.65W	41.25N	East-2	Marsh	Estuarine	Mrsh_Low	2.4		Anisfeld et al. 1999	22
Pb-210 CIC	100	Centennial	Sluice Creek	Connecticut	United States	NY-CT	1996	72.33W	41.27N	Sluice-1_Restricted	Marsh	Estuarine	Mrsh_High	1.8		Anisfeld et al. 1999	22
Pb-210 CIC	100	Centennial	Sluice Creek	Connecticut	United States	NY-CT	1996	72.33W	41.27N	Sluice-2_Restricted	Marsh	Estuarine	Mrsh_High	1.9		Anisfeld et al. 1999	22
Pb-210 CIC	100	Centennial	Leetes Island	Connecticut	United States	NY-CT	1996	72.7W	41.25N	Leetes-1_Restricted	Marsh	Estuarine	Mrsh_High	2.3		Anisfeld et al. 1999	22
Pb-210 CIC	100	Centennial	Leetes Island	Connecticut	United States	NY-CT	1996	72.7W	41.25N	Leetes-2_Restricted	Marsh	Estuarine	Mrsh_High	2.1		Anisfeld et al. 1999	22
Pb-210 CIC	100	Centennial	Sybil Creek	Connecticut	United States	NY-CT	1996	72.8W	41.25N	Sybil-2_Restricted	Marsh	Estuarine	Mrsh_High	1.4		Anisfeld et al. 1999	22
Pb-210 CIC	100	Centennial	Sybil Creek	Connecticut	United States	NY-CT	1996	72.8W	41.25N	Sybil-3_Restricted	Marsh	Estuarine	Mrsh_High	1.5		Anisfeld et al. 1999	22
Pb-210 CIC	100	Centennial	Branford River	Connecticut	United States	NY-CT	1996	72.8W	41.25N	Branford-1_Restored	Marsh	Estuarine	Mrsh_Low	6.1		Anisfeld et al. 1999	22
Pb-210 CIC	100	Centennial	Branford River	Connecticut	United States	NY-CT	1996	72.8W	41.25N	Branford-2_Restored	Marsh	Estuarine		6.9		Anisfeld et al. 1999	22
Cs-137	33	Decadal	Sybil Creek	Connecticut	United States	NY-CT	1996	72.8W	41.25N	Sybil-1	Marsh	Estuarine	Mrsh_Low	2.5		Anisfeld et al. 1999	22
Cs-137	33	Decadal	Hoadley Creek	Connecticut	United States	NY-CT	1996	72.73W	41.25N	Hoadley-1	Marsh	Estuarine	Mrsh_Low	4.2		Anisfeld et al. 1999	22
Cs-137	33	Decadal	Hoadley Creek	Connecticut	United States	NY-CT	1996	72.73W	41.25N	Hoadley-2	Marsh	Estuarine	Mrsh_High	4.2		Anisfeld et al. 1999	22
Cs-137	33	Decadal	Hoadley Creek	Connecticut	United States	NY-CT	1996	72.73W	41.25N	Hoadley-3	Marsh	Estuarine		3.3		Anisfeld et al. 1999	22
Cs-137	33	Decadal	East River	Connecticut	United States	NY-CT	1996	72.65W	41.25N	East-1	Marsh	Estuarine	Mrsh_High	4.4		Anisfeld et al. 1999	22
Cs-137	33	Decadal	East River	Connecticut	United States	NY-CT	1996	72.65W	41.25N	East-2	Marsh	Estuarine	Mrsh_Low	3.4		Anisfeld et al. 1999	22
Cs-137	33	Decadal	Sluice Creek	Connecticut	United States	NY-CT	1996	72.33W	41.27N	Sluice-1_Restricted	Marsh	Estuarine	Mrsh_High	3.8		Anisfeld et al. 1999	22
Cs-137	33	Decadal	Sluice Creek	Connecticut	United States	NY-CT	1996	72.33W	41.27N	Sluice-2_Restricted	Marsh	Estuarine	Mrsh_High	1.9		Anisfeld et al. 1999	22
Cs-137	33	Decadal	Leetes Island	Connecticut	United States	NY-CT	1996	72.7W	41.25N	Leetes-1_Restricted	Marsh	Estuarine	Mrsh_High	3.9		Anisfeld et al. 1999	22
Cs-137	33	Decadal	Leetes Island	Connecticut	United States	NY-CT	1996	72.7W	41.25N	Leetes-2_Restricted	Marsh	Estuarine	Mrsh_High	3.1		Anisfeld et al. 1999	22
Cs-137	33	Decadal	Sybil Creek	Connecticut	United States	NY-CT	1996	72.8W	41.25N	Sybil-2_Restricted	Marsh	Estuarine	Mrsh_High	2.5		Anisfeld et al. 1999	22
Cs-137	33	Decadal	Sybil Creek	Connecticut	United States	NY-CT	1996	72.8W	41.25N	Sybil-3_Restricted	Marsh	Estuarine	Mrsh_High	2.5		Anisfeld et al. 1999	22
Cs-137	33	Decadal	Branford River	Connecticut	United States	NY-CT	1996	72.8W	41.25N	Branford-1_Restored	Marsh	Estuarine	Mrsh_Low	6.3		Anisfeld et al. 1999	22
Cs-137	33	Decadal	Branford River	Connecticut	United States	NY-CT	1996	72.8W	41.25N	Branford-2_Restored	Marsh	Estuarine		6.9		Anisfeld et al. 1999	22
Pb-210 CIC	100	Centennial	Flax Pond	New York	United States	NY-CT	1973	73.13W	40.95N	Site1	Marsh	Embayment	Mrsh_Low	4.7		Armentano and Woodwell 1975	23
Pb-210 CIC	100	Centennial	Flax Pond	New York	United States	NY-CT	1973	73.13W	40.95N	Site2	Marsh	Embayment	Mrsh_Low	6.3		Armentano and Woodwell 1975	23
Pb-210 CIC	100	Centennial	Flax Pond	New York	United States	NY-CT	1973	73.13W	40.95N	Site3	Marsh	Embayment	Mrsh_Low	4.7		Armentano and Woodwell 1975	23
SMH	3	Sub-decadal	Barataria Bay	Louisiana	United States	LA	1979	19.5N	90W	Streamside	Marsh	Deltaic	Mrsh_Streamside	11		Bauman et al. 1984	24
SMH	3	Sub-decadal	Barataria Bay	Louisiana	United States	LA	1979	19.5N	90W	Streamside	Marsh	Deltaic	Mrsh_Streamside	11		Bauman et al. 1984	24
SMH	3	Sub-decadal	Barataria Bay	Louisiana	United States	LA	1979	19.5N	90W	Streamside	Marsh	Deltaic	Mrsh_Streamside	11		Bauman et al. 1984	24
SMH	3	Sub-decadal	Barataria Bay	Louisiana	United States	LA	1979	19.5N	90W	Streamside	Marsh	Deltaic	Mrsh_Streamside	11		Bauman et al. 1984	24
SMH	3	Sub-decadal	Barataria Bay	Louisiana	United States	LA	1979	19.5N	90W	Inland	Marsh	Deltaic	Mrsh_Inland	6		Bauman et al. 1984	24
SMH	3	Sub-decadal	Barataria Bay	Louisiana	United States	LA	1979	19.5N	90W	Inland	Marsh	Deltaic	Mrsh_Inland	6		Bauman et al. 1984	24
SMH	3	Sub-decadal	Barataria Bay	Louisiana	United States	LA	1979	19.5N	90W	Inland	Marsh	Deltaic	Mrsh_Inland	6		Bauman et al. 1984	24
SMH	3	Sub-decadal	Barataria Bay	Louisiana	United States	LA	1979	19.5N	90W	Inland	Marsh	Deltaic	Mrsh_Inland	6		Bauman et al. 1984	24
SMH	2	Sub-decadal	Fourleague Bay	Louisiana	United States	LA	1982	29.3N	91.2W	Streamside	Marsh	Deltaic	Mrsh_Streamside	13		Bauman et al. 1984	24
SMH	2	Sub-decadal	Fourleague Bay	Louisiana	United States	LA	1982	29.3N	91.2W	Streamside	Marsh	Deltaic	Mrsh_Streamside	13		Bauman et al. 1984	24
SMH	2	Sub-decadal	Fourleague Bay	Louisiana	United States	LA	1982	29.3N	91.2W	Streamside	Marsh	Deltaic	Mrsh_Streamside	13		Bauman et al. 1984	24
SMH	2	Sub-decadal	Fourleague Bay	Louisiana	United States	LA	1982	29.3N	91.2W	Streamside	Marsh	Deltaic	Mrsh_Streamside	13		Bauman et al. 1984	24
SMH	2	Sub-decadal	Fourleague Bay	Louisiana	United States	LA	1982	29.3N	91.2W	Streamside	Marsh	Deltaic	Mrsh_Streamside	13		Bauman et al. 1984	24
SMH	2	Sub-decadal	Fourleague Bay	Louisiana	United States	LA	1982	29.3N	91.2W	Streamside	Marsh	Deltaic	Mrsh_Streamside	13		Bauman et al. 1984	24
SMH	2	Sub-decadal	Fourleague Bay	Louisiana	United States	LA	1982	29.3N	91.2W	Streamside	Marsh	Deltaic	Mrsh_Streamside	13		Bauman et al. 1984	24
SMH	2	Sub-decadal	Fourleague Bay	Louisiana	United States	LA	1982	29.3N	91.2W	Inland	Marsh	Deltaic	Mrsh_Inland	5.6		Bauman et al. 1984	24
SMH	2	Sub-decadal	Fourleague Bay	Louisiana	United States	LA	1982	29.3N	91.2W	Inland	Marsh	Deltaic	Mrsh_Inland	5.6		Bauman et al. 1984	24
SMH	2	Sub-decadal	Fourleague Bay	Louisiana	United States	LA	1982	29.3N	91.2W	Inland	Marsh	Deltaic	Mrsh_Inland	5.6		Bauman et al. 1984	24
SMH	2	Sub-decadal	Fourleague Bay	Louisiana	United States	LA	1982	29.3N	91.2W	Inland	Marsh	Deltaic	Mrsh_Inland	5.6		Bauman et al. 1984	24
SMH	2	Sub-decadal	Fourleague Bay	Louisiana	United States	LA	1982	29.3N	91.2W	Inland	Marsh	Deltaic	Mrsh_Inland	5.6		Bauman et al. 1984	24
SMH	2	Sub-decadal	Fourleague Bay	Louisiana	United States	LA	1982	29.3N	91.2W	Inland	Marsh	Deltaic	Mrsh_Inland	5.6		Bauman et al. 1984	24
SMH	2	Sub-decadal	Fourleague Bay	Louisiana	United States	LA	1982	29.3N	91.2W	Inland	Marsh	Deltaic	Mrsh_Inland	5.6		Bauman et al. 1984	24
Cs-137	18.5	Decadal	Fourleague Bay	Louisiana	United States	LA		29.3N	91.2W	Inland	Marsh	Deltaic	Mrsh_Inland	6.6		Bauman et al. 1984	24
C-14	7230	Millenial	Magnetic Island	Queensland	Australia	N.Aust.	1978	146.8E	19.13S	GAK6265	Mangrove	Open Coast		0.415		Belperio 1979	25
C-14	4680	Millenial	Hinchinbrook Channel	Queensland	Australia	N.Aust.	1975	18.5S	146.3E	GAK4895	Mangrove	Open Coast		0.32		Belperio 1979	25
C-14	7130	Millenial	Hinchinbrook Channel	Queensland	Australia	N.Aust.	1975	18.5S	146.3E	GAK4898	Mangrove	Open Coast		0.84		Belperio 1979	25
Pins	10	Decadal	Cairns Bay	Queensland	Australia	N.Aust.	1977	145.75E	16.87S	Avicennia Lower	Mangrove	Embayment	Mng_Fringe	5		Bird and Barson 1977	26
Pins	10	Decadal	Cairns Bay	Queensland	Australia	N.Aust.	1977	145.75E	16.87S	Avicennia Upper	Mangrove	Embayment	Mng_Fringe	10		Bird and Barson 1977	26
Pins	10	Decadal	Cairns Bay	Queensland	Australia	N.Aust.	1977	145.75E	16.87S	Rhizphora	Mangrove	Embayment	Mng_Fringe	3		Bird and Barson 1977	26
SMH	3	Sub-decadal	Yaringa, Western Port Bay	Victoria	Australia	S.Aust.	1984	145.25E	38.23S	Upper(Landward)_A	Mangrove	Embayment		1		Bird 1986	27
SMH	3	Sub-decadal	Yaringa, Western Port Bay	Victoria	Australia	S.Aust.	1984	145.25E	38.23S	Upper(Landward)_B	Mangrove	Embayment		0.67		Bird 1986	27
SMH	3	Sub-decadal	Yaringa, Western Port Bay	Victoria	Australia	S.Aust.	1984	145.25E	38.23S	Upper(Landward)_C	Mangrove	Embayment		2.33		Bird 1986	27
SMH	3	Sub-decadal	Yaringa, Western Port Bay	Victoria	Australia	S.Aust.	1984	145.25E	38.23S	Middle_D	Mangrove	Embayment		3.67		Bird 1986	27
SMH	3	Sub-decadal	Yaringa, Western Port Bay	Victoria	Australia	S.Aust.	1984	145.25E	38.23S	Middle_E	Mangrove	Embayment		3		Bird 1986	27
SMH	3	Sub-decadal	Yaringa, Western Port Bay	Victoria	Australia	S.Aust.	1984	145.25E	38.23S	Middle_F	Mangrove	Embayment		8		Bird 1986	27
SMH	3	Sub-decadal	Yaringa, Western Port Bay	Victoria	Australia	S.Aust.	1984	145.25E	38.23S	Lower(Seaward)_G	Mangrove	Embayment		9.33		Bird 1986	27
SMH	3	Sub-decadal	Yaringa, Western Port Bay	Victoria	Australia	S.Aust.	1984	145.25E	38.23S	Upper(Landward)_H	Mangrove	Embayment		15.33		Bird 1986	27
SMH	3	Sub-decadal	Yaringa, Western Port Bay	Victoria	Australia	S.Aust.	1984	145.25E	38.23S	Upper(Landward)_I	Mangrove	Embayment		7.33		Bird 1986	27
SMH	3	Sub-decadal	Yaringa, Western Port Bay	Victoria	Australia	S.Aust.	1984	145.25E	38.23S	Upper(Landward)_J	Mangrove	Embayment		1.33		Bird 1986	27
Pb-210 CRS	10	Decadal	Harney River	Florida	United States	SW-FL				WSC8A	Mangrove	Estuarine	Mng_Riverine	5.65		Breithaupt et al. 2017	28
Pb-210 CRS	50	Decadal	Harney River	Florida	United States	SW-FL				WSC8A	Mangrove	Estuarine	Mng_Riverine	3.75		Breithaupt et al. 2017	28
Pb-210 CRS	100	Centennial	Harney River	Florida	United States	SW-FL				WSC8A	Mangrove	Estuarine	Mng_Riverine	2.4		Breithaupt et al. 2017	28
Pb-210 CRS	10	Decadal	Ten Thousand Islands	Florida	United States	SW-FL	2014			TTI1	Mangrove	Estuarine	Mng_Fringe	2.8496		Breithaupt et al. 2017	28
Pb-210 CRS	10	Decadal	Ten Thousand Islands	Florida	United States	SW-FL	2014			TTI2	Mangrove	Estuarine	Mng_Fringe	3.40952		Breithaupt et al. 2017	28
Pb-210 CRS	10	Decadal	Ten Thousand Islands	Florida	United States	SW-FL	2014			TTI3	Mangrove	Estuarine	Mng_Fringe	6.36745		Breithaupt et al. 2017	28
Pb-210 CRS	10	Decadal	Ten Thousand Islands	Florida	United States	SW-FL	2014			TTI4	Mangrove	Estuarine	Mng_Fringe	3.99713		Breithaupt et al. 2017	28
Pb-210 CRS	10	Decadal	Ten Thousand Islands	Florida	United States	SW-FL	2014			TTI5	Mangrove	Estuarine	Mng_Fringe	2.86158		Breithaupt et al. 2017	28
Pb-210 CRS	50	Decadal	Ten Thousand Islands	Florida	United States	SW-FL	2014			TTI1	Mangrove	Estuarine	Mng_Fringe	2.46936		Breithaupt et al. 2017	28
Pb-210 CRS	50	Decadal	Ten Thousand Islands	Florida	United States	SW-FL	2014			TTI2	Mangrove	Estuarine	Mng_Fringe	3.48383		Breithaupt et al. 2017	28
Pb-210 CRS	50	Decadal	Ten Thousand Islands	Florida	United States	SW-FL	2014			TTI3	Mangrove	Estuarine	Mng_Fringe	4.01241		Breithaupt et al. 2017	28
Pb-210 CRS	50	Decadal	Ten Thousand Islands	Florida	United States	SW-FL	2014			TTI4	Mangrove	Estuarine	Mng_Fringe	3.08254		Breithaupt et al. 2017	28
Pb-210 CRS	50	Decadal	Ten Thousand Islands	Florida	United States	SW-FL	2014			TTI5	Mangrove	Estuarine	Mng_Fringe	2.89239		Breithaupt et al. 2017	28
Pb-210 CRS	100	Centennial	Ten Thousand Islands	Florida	United States	SW-FL	2014			TTI1	Mangrove	Estuarine	Mng_Fringe	1.93808		Breithaupt et al. 2017	28
Pb-210 CRS	100	Centennial	Ten Thousand Islands	Florida	United States	SW-FL	2014			TTI2	Mangrove	Estuarine	Mng_Fringe	2.73905		Breithaupt et al. 2017	28
Pb-210 CRS	100	Centennial	Ten Thousand Islands	Florida	United States	SW-FL	2014			TTI3	Mangrove	Estuarine	Mng_Fringe	3.18485		Breithaupt et al. 2017	28
Pb-210 CRS	100	Centennial	Ten Thousand Islands	Florida	United States	SW-FL	2014			TTI4	Mangrove	Estuarine	Mng_Fringe	2.12984		Breithaupt et al. 2017	28
Pb-210 CRS	100	Centennial	Ten Thousand Islands	Florida	United States	SW-FL	2014			TTI5	Mangrove	Estuarine	Mng_Fringe	2.28491		Breithaupt et al. 2017	28
Pb-210 CRS	10	Decadal	Harney River	Florida	United States	SW-FL				WSC8B	Mangrove	Estuarine	Mng_Riverine	2.7		Breithaupt et al. 2017	28
Pb-210 CRS	50	Decadal	Harney River	Florida	United States	SW-FL				WSC8B	Mangrove	Estuarine	Mng_Riverine	1.7		Breithaupt et al. 2017	28
Pb-210 CRS	100	Centennial	Harney River	Florida	United States	SW-FL				WSC8B	Mangrove	Estuarine	Mng_Riverine	1.2		Breithaupt et al. 2017	28
Pb-210 CIC	100	Centennial	Hinchinbrook Channel	Queensland	Australia	N.Aust.		18.5S	146.3E	577	Mangrove	Deltaic	Mng_Fringe	1.8		Brunskill et al. 2002	29
Pb-210 CIC	100	Centennial	Hinchinbrook Channel	Queensland	Australia	N.Aust.		18.5S	146.3E	582	Mangrove	Deltaic	Mng_Fringe	1.8		Brunskill et al. 2002	29
Pb-210 CIC	100	Centennial	Hinchinbrook Channel	Queensland	Australia	N.Aust.		18.5S	146.3E	583	Mangrove	Deltaic	Mng_Fringe	8.5		Brunskill et al. 2002	29
Pb-210 CIC	100	Centennial	Hinchinbrook Channel	Queensland	Australia	N.Aust.		18.5S	146.3E	584	Mangrove	Deltaic	Mng_Fringe	8.5		Brunskill et al. 2002	29
Pb-210 CIC	100	Centennial	Hinchinbrook Channel	Queensland	Australia	N.Aust.		18.5S	146.3E	585	Mangrove	Deltaic	Mng_Fringe	1.8		Brunskill et al. 2002	29
Pb-210 CIC	100	Centennial	Hinchinbrook Channel	Queensland	Australia	N.Aust.		18.5S	146.3E	576	Mangrove	Deltaic	Mng_Fringe	1.8		Brunskill et al. 2002	29
Pb-210 CIC	100	Centennial	Missionary Bay	Queensland	Australia	N.Aust.		18.5S	146.3E	586	Mangrove	Deltaic	Mng_Fringe	1.9		Brunskill et al. 2002	29
Pb-210 CIC	100	Centennial	Missionary Bay	Queensland	Australia	N.Aust.		18.5S	146.3E	587	Mangrove	Deltaic	Mng_Fringe	1.9		Brunskill et al. 2002	29
SMH & Original SET	2.5	Sub-decadal	Rookery Bay	Florida	United States	SW-FL	1996	26N	81.7W	Fringe	Mangrove	Estuarine	Mng_Fringe	7.2	1.4	Cahoon and Lynch 1997	30
SMH & Original SET	2.5	Sub-decadal	Rookery Bay	Florida	United States	SW-FL	1996	26N	81.7W	Fringe	Mangrove	Estuarine	Mng_Fringe	7.2	1.4	Cahoon and Lynch 1997	30
SMH & Original SET	2.5	Sub-decadal	Rookery Bay	Florida	United States	SW-FL	1996	26N	81.7W	Fringe	Mangrove	Estuarine	Mng_Fringe	7.2	1.4	Cahoon and Lynch 1997	30
SMH & Original SET	2.5	Sub-decadal	Rookery Bay	Florida	United States	SW-FL	1996	26N	81.7W	Basin	Mangrove	Estuarine	Mng_Basin	6	3.7	Cahoon and Lynch 1997	30
SMH & Original SET	2.5	Sub-decadal	Rookery Bay	Florida	United States	SW-FL	1996	26N	81.7W	Basin	Mangrove	Estuarine	Mng_Basin	6	3.7	Cahoon and Lynch 1997	30
SMH & Original SET	2.5	Sub-decadal	Rookery Bay	Florida	United States	SW-FL	1996	26N	81.7W	Basin	Mangrove	Estuarine	Mng_Basin	6	3.7	Cahoon and Lynch 1997	30
SMH & Original SET	2	Sub-decadal	Rookery Bay	Florida	United States	SW-FL	1996	26N	81.7W	Exposed Island	Mangrove	Estuarine	Mng_Overwash	6.3	2.5	Cahoon and Lynch 1997	30
SMH & Original SET	2	Sub-decadal	Rookery Bay	Florida	United States	SW-FL	1996	26N	81.7W	Exposed Island	Mangrove	Estuarine	Mng_Overwash	6.3	2.5	Cahoon and Lynch 1997	30
SMH & Original SET	2	Sub-decadal	Rookery Bay	Florida	United States	SW-FL	1996	26N	81.7W	Exposed Island	Mangrove	Estuarine	Mng_Overwash	6.3	2.5	Cahoon and Lynch 1997	30
SMH & Original SET	2	Sub-decadal	Rookery Bay	Florida	United States	SW-FL	1996	26N	81.7W	Sheltered Island	Mangrove	Estuarine	Mng_Overwash	4.4	0.6	Cahoon and Lynch 1997	30
SMH & Original SET	2	Sub-decadal	Rookery Bay	Florida	United States	SW-FL	1996	26N	81.7W	Sheltered Island	Mangrove	Estuarine	Mng_Overwash	4.4	0.6	Cahoon and Lynch 1997	30
SMH & Original SET	2	Sub-decadal	Rookery Bay	Florida	United States	SW-FL	1996	26N	81.7W	Sheltered Island	Mangrove	Estuarine	Mng_Overwash	4.4	0.6	Cahoon and Lynch 1997	30
SMH	0.5	Sub-decadal	Lafourche Parish	Louisiana	United States	LA	1988	29.49N	90.40W	Canal-c	Marsh	Deltaic		1.38		Cahoon and Turner 1989	31
SMH	0.5	Sub-decadal	Lafourche Parish	Louisiana	United States	LA	1988	29.49N	90.40W	Canal-c	Marsh	Deltaic		1.38		Cahoon and Turner 1989	31
SMH	0.5	Sub-decadal	Lafourche Parish	Louisiana	United States	LA	1988	29.49N	90.40W	Canal-c	Marsh	Deltaic		1.38		Cahoon and Turner 1989	31
SMH	0.5	Sub-decadal	Lafourche Parish	Louisiana	United States	LA	1988	29.49N	90.40W	Canal-c	Marsh	Deltaic		1.38		Cahoon and Turner 1989	31
SMH	0.5	Sub-decadal	Lafourche Parish	Louisiana	United States	LA	1988	29.49N	90.40W	Canal-c	Marsh	Deltaic		1.38		Cahoon and Turner 1989	31
SMH	0.5	Sub-decadal	Lafourche Parish	Louisiana	United States	LA	1988	29.49N	90.40W	Canal-c	Marsh	Deltaic		1.38		Cahoon and Turner 1989	31
SMH	0.5	Sub-decadal	Lafourche Parish	Louisiana	United States	LA	1988	29.49N	90.40W	Canal-c	Marsh	Deltaic		1.38		Cahoon and Turner 1989	31
SMH	0.5	Sub-decadal	Lafourche Parish	Louisiana	United States	LA	1988	29.49N	90.40W	Canal-c	Marsh	Deltaic		1.38		Cahoon and Turner 1989	31
SMH	0.5	Sub-decadal	Lafourche Parish	Louisiana	United States	LA	1988	29.49N	90.40W	Canal-c	Marsh	Deltaic		1.38		Cahoon and Turner 1989	31
SMH	0.5	Sub-decadal	Lafourche Parish	Louisiana	United States	LA	1988	29.49N	90.40W	Canal-c	Marsh	Deltaic		1.38		Cahoon and Turner 1989	31
SMH	0.5	Sub-decadal	Lafourche Parish	Louisiana	United States	LA	1988	29.49N	90.40W	Canal-c	Marsh	Deltaic		1.38		Cahoon and Turner 1989	31
SMH	0.5	Sub-decadal	Lafourche Parish	Louisiana	United States	LA	1988	29.49N	90.40W	Canal-c	Marsh	Deltaic		1.38		Cahoon and Turner 1989	31
SMH	0.5	Sub-decadal	Lafourche Parish	Louisiana	United States	LA	1988	29.49N	90.40W	Canal-c	Marsh	Deltaic		1.38		Cahoon and Turner 1989	31
SMH	0.5	Sub-decadal	Lafourche Parish	Louisiana	United States	LA	1988	29.49N	90.40W	Canal-d	Marsh	Deltaic		1.64		Cahoon and Turner 1989	31
SMH	0.5	Sub-decadal	Lafourche Parish	Louisiana	United States	LA	1988	29.49N	90.40W	Canal-d	Marsh	Deltaic		1.64		Cahoon and Turner 1989	31
SMH	0.5	Sub-decadal	Lafourche Parish	Louisiana	United States	LA	1988	29.49N	90.40W	Canal-d	Marsh	Deltaic		1.64		Cahoon and Turner 1989	31
SMH	0.5	Sub-decadal	Lafourche Parish	Louisiana	United States	LA	1988	29.49N	90.40W	Canal-d	Marsh	Deltaic		1.64		Cahoon and Turner 1989	31
SMH	0.5	Sub-decadal	Lafourche Parish	Louisiana	United States	LA	1988	29.49N	90.40W	Canal-d	Marsh	Deltaic		1.64		Cahoon and Turner 1989	31
SMH	0.5	Sub-decadal	Lafourche Parish	Louisiana	United States	LA	1988	29.49N	90.40W	Canal-d	Marsh	Deltaic		1.64		Cahoon and Turner 1989	31
SMH	0.5	Sub-decadal	Lafourche Parish	Louisiana	United States	LA	1988	29.49N	90.40W	Canal-d	Marsh	Deltaic		1.64		Cahoon and Turner 1989	31
SMH	0.5	Sub-decadal	Lafourche Parish	Louisiana	United States	LA	1988	29.49N	90.40W	Canal-d	Marsh	Deltaic		1.64		Cahoon and Turner 1989	31
SMH	0.5	Sub-decadal	Lafourche Parish	Louisiana	United States	LA	1988	29.49N	90.40W	Canal-d	Marsh	Deltaic		1.64		Cahoon and Turner 1989	31
SMH	0.5	Sub-decadal	Lafourche Parish	Louisiana	United States	LA	1988	29.49N	90.40W	Canal-d	Marsh	Deltaic		1.64		Cahoon and Turner 1989	31
SMH	0.5	Sub-decadal	Lafourche Parish	Louisiana	United States	LA	1988	29.49N	90.40W	Canal-d	Marsh	Deltaic		1.64		Cahoon and Turner 1989	31
SMH	0.5	Sub-decadal	Lafourche Parish	Louisiana	United States	LA	1988	29.49N	90.40W	Canal-d	Marsh	Deltaic		1.64		Cahoon and Turner 1989	31
SMH	0.5	Sub-decadal	Lafourche Parish	Louisiana	United States	LA	1988	29.49N	90.40W	Canal-d	Marsh	Deltaic		1.64		Cahoon and Turner 1989	31
SMH	0.5	Sub-decadal	Lafourche Parish	Louisiana	United States	LA	1988	29.49N	90.40W	Natural	Marsh	Deltaic		1.38		Cahoon and Turner 1989	31
SMH	0.5	Sub-decadal	Lafourche Parish	Louisiana	United States	LA	1988	29.49N	90.40W	Natural	Marsh	Deltaic		1.38		Cahoon and Turner 1989	31
SMH	0.5	Sub-decadal	Lafourche Parish	Louisiana	United States	LA	1988	29.49N	90.40W	Natural	Marsh	Deltaic		1.38		Cahoon and Turner 1989	31
SMH	0.5	Sub-decadal	Lafourche Parish	Louisiana	United States	LA	1988	29.49N	90.40W	Natural	Marsh	Deltaic		1.38		Cahoon and Turner 1989	31
SMH	0.5	Sub-decadal	Lafourche Parish	Louisiana	United States	LA	1988	29.49N	90.40W	Natural	Marsh	Deltaic		1.38		Cahoon and Turner 1989	31
SMH	0.5	Sub-decadal	Lafourche Parish	Louisiana	United States	LA	1988	29.49N	90.40W	Natural	Marsh	Deltaic		1.38		Cahoon and Turner 1989	31
SMH	0.5	Sub-decadal	Lafourche Parish	Louisiana	United States	LA	1988	29.49N	90.40W	Natural	Marsh	Deltaic		1.38		Cahoon and Turner 1989	31
SMH	0.5	Sub-decadal	Lafourche Parish	Louisiana	United States	LA	1988	29.49N	90.40W	Natural	Marsh	Deltaic		1.38		Cahoon and Turner 1989	31
SMH	0.5	Sub-decadal	Lafourche Parish	Louisiana	United States	LA	1988	29.49N	90.40W	Natural	Marsh	Deltaic		1.38		Cahoon and Turner 1989	31
SMH	0.5	Sub-decadal	Lafourche Parish	Louisiana	United States	LA	1988	29.49N	90.40W	Natural	Marsh	Deltaic		1.38		Cahoon and Turner 1989	31
SMH	0.5	Sub-decadal	Lafourche Parish	Louisiana	United States	LA	1988	29.49N	90.40W	Natural	Marsh	Deltaic		1.38		Cahoon and Turner 1989	31
SMH	0.5	Sub-decadal	Lafourche Parish	Louisiana	United States	LA	1988	29.49N	90.40W	Natural	Marsh	Deltaic		1.38		Cahoon and Turner 1989	31
SMH	0.5	Sub-decadal	Lafourche Parish	Louisiana	United States	LA	1988	29.49N	90.40W	Canal Transect	Marsh	Deltaic		3.18		Cahoon and Turner 1989	31
SMH	0.5	Sub-decadal	Lafourche Parish	Louisiana	United States	LA	1988	29.49N	90.40W	Canal Transect	Marsh	Deltaic		3.18		Cahoon and Turner 1989	31
SMH	0.5	Sub-decadal	Lafourche Parish	Louisiana	United States	LA	1988	29.49N	90.40W	Canal Transect	Marsh	Deltaic		3.18		Cahoon and Turner 1989	31
SMH	0.5	Sub-decadal	Lafourche Parish	Louisiana	United States	LA	1988	29.49N	90.40W	Canal Transect	Marsh	Deltaic		3.18		Cahoon and Turner 1989	31
SMH	0.5	Sub-decadal	Lafourche Parish	Louisiana	United States	LA	1988	29.49N	90.40W	Canal Transect	Marsh	Deltaic		3.18		Cahoon and Turner 1989	31
SMH	0.5	Sub-decadal	Lafourche Parish	Louisiana	United States	LA	1988	29.49N	90.40W	Canal Transect	Marsh	Deltaic		3.18		Cahoon and Turner 1989	31
SMH	0.5	Sub-decadal	Lafourche Parish	Louisiana	United States	LA	1988	29.49N	90.40W	Canal Transect	Marsh	Deltaic		3.18		Cahoon and Turner 1989	31
SMH	0.5	Sub-decadal	Lafourche Parish	Louisiana	United States	LA	1988	29.49N	90.40W	Canal Transect	Marsh	Deltaic		3.18		Cahoon and Turner 1989	31
SMH	0.5	Sub-decadal	Lafourche Parish	Louisiana	United States	LA	1988	29.49N	90.40W	Canal Transect	Marsh	Deltaic		3.18		Cahoon and Turner 1989	31
SMH	0.5	Sub-decadal	Lafourche Parish	Louisiana	United States	LA	1988	29.49N	90.40W	Canal Transect	Marsh	Deltaic		3.18		Cahoon and Turner 1989	31
SMH	0.5	Sub-decadal	Lafourche Parish	Louisiana	United States	LA	1988	29.49N	90.40W	Canal Transect	Marsh	Deltaic		3.18		Cahoon and Turner 1989	31
SMH	0.5	Sub-decadal	Lafourche Parish	Louisiana	United States	LA	1988	29.49N	90.40W	Canal Transect	Marsh	Deltaic		3.18		Cahoon and Turner 1989	31
SMH	0.5	Sub-decadal	Lafourche Parish	Louisiana	United States	LA	1988	29.49N	90.40W	Canal Transect	Marsh	Deltaic		3.18		Cahoon and Turner 1989	31
SMH	0.5	Sub-decadal	Lafourche Parish	Louisiana	United States	LA	1988	29.49N	90.40W	Canal Transect	Marsh	Deltaic		3.18		Cahoon and Turner 1989	31
SMH	0.5	Sub-decadal	Lafourche Parish	Louisiana	United States	LA	1988	29.49N	90.40W	Natural Transect	Marsh	Deltaic		1.12		Cahoon and Turner 1989	31
SMH	0.5	Sub-decadal	Lafourche Parish	Louisiana	United States	LA	1988	29.49N	90.40W	Natural Transect	Marsh	Deltaic		1.12		Cahoon and Turner 1989	31
SMH	0.5	Sub-decadal	Lafourche Parish	Louisiana	United States	LA	1988	29.49N	90.40W	Natural Transect	Marsh	Deltaic		1.12		Cahoon and Turner 1989	31
SMH	0.5	Sub-decadal	Lafourche Parish	Louisiana	United States	LA	1988	29.49N	90.40W	Natural Transect	Marsh	Deltaic		1.12		Cahoon and Turner 1989	31
SMH	0.5	Sub-decadal	Lafourche Parish	Louisiana	United States	LA	1988	29.49N	90.40W	Natural Transect	Marsh	Deltaic		1.12		Cahoon and Turner 1989	31
SMH	0.5	Sub-decadal	Lafourche Parish	Louisiana	United States	LA	1988	29.49N	90.40W	Natural Transect	Marsh	Deltaic		1.12		Cahoon and Turner 1989	31
SMH	0.5	Sub-decadal	Lafourche Parish	Louisiana	United States	LA	1988	29.49N	90.40W	Natural Transect	Marsh	Deltaic		1.12		Cahoon and Turner 1989	31
SMH	0.5	Sub-decadal	Lafourche Parish	Louisiana	United States	LA	1988	29.49N	90.40W	Natural Transect	Marsh	Deltaic		1.12		Cahoon and Turner 1989	31
SMH	0.5	Sub-decadal	Lafourche Parish	Louisiana	United States	LA	1988	29.49N	90.40W	Natural Transect	Marsh	Deltaic		1.12		Cahoon and Turner 1989	31
SMH	0.5	Sub-decadal	Lafourche Parish	Louisiana	United States	LA	1988	29.49N	90.40W	Natural Transect	Marsh	Deltaic		1.12		Cahoon and Turner 1989	31
SMH	0.5	Sub-decadal	Lafourche Parish	Louisiana	United States	LA	1988	29.49N	90.40W	Natural Transect	Marsh	Deltaic		1.12		Cahoon and Turner 1989	31
SMH	0.5	Sub-decadal	Lafourche Parish	Louisiana	United States	LA	1988	29.49N	90.40W	Natural Transect	Marsh	Deltaic		1.12		Cahoon and Turner 1989	31
SMH	0.5	Sub-decadal	Lafourche Parish	Louisiana	United States	LA	1988	29.49N	90.40W	Natural Transect	Marsh	Deltaic		1.12		Cahoon and Turner 1989	31
SMH	0.5	Sub-decadal	Lafourche Parish	Louisiana	United States	LA	1988	29.49N	90.40W	Natural Transect	Marsh	Deltaic		1.12		Cahoon and Turner 1989	31
SMH	0.5	Sub-decadal	Lafourche Parish	Louisiana	United States	LA	1988	29.49N	90.40W	Natural Transect	Marsh	Deltaic		1.12		Cahoon and Turner 1989	31
SMH	0.5	Sub-decadal	Lafourche Parish	Louisiana	United States	LA	1988	29.49N	90.40W	Natural Transect	Marsh	Deltaic		1.12		Cahoon and Turner 1989	31
SMH	1	Sub-decadal	Lafourche Parish	Louisiana	United States	LA	1988	29.49N	90.40W	Canal-c	Marsh	Deltaic		0.66		Cahoon and Turner 1989	31
SMH	1	Sub-decadal	Lafourche Parish	Louisiana	United States	LA	1988	29.49N	90.40W	Canal-c	Marsh	Deltaic		0.66		Cahoon and Turner 1989	31
SMH	1	Sub-decadal	Lafourche Parish	Louisiana	United States	LA	1988	29.49N	90.40W	Canal-c	Marsh	Deltaic		0.66		Cahoon and Turner 1989	31
SMH	1	Sub-decadal	Lafourche Parish	Louisiana	United States	LA	1988	29.49N	90.40W	Canal-c	Marsh	Deltaic		0.66		Cahoon and Turner 1989	31
SMH	1	Sub-decadal	Lafourche Parish	Louisiana	United States	LA	1988	29.49N	90.40W	Canal-c	Marsh	Deltaic		0.66		Cahoon and Turner 1989	31
SMH	1	Sub-decadal	Lafourche Parish	Louisiana	United States	LA	1988	29.49N	90.40W	Canal-c	Marsh	Deltaic		0.66		Cahoon and Turner 1989	31
SMH	1	Sub-decadal	Lafourche Parish	Louisiana	United States	LA	1988	29.49N	90.40W	Canal-c	Marsh	Deltaic		0.66		Cahoon and Turner 1989	31
SMH	1	Sub-decadal	Lafourche Parish	Louisiana	United States	LA	1988	29.49N	90.40W	Canal-d	Marsh	Deltaic		0.6		Cahoon and Turner 1989	31
SMH	1	Sub-decadal	Lafourche Parish	Louisiana	United States	LA	1988	29.49N	90.40W	Canal-d	Marsh	Deltaic		0.6		Cahoon and Turner 1989	31
SMH	1	Sub-decadal	Lafourche Parish	Louisiana	United States	LA	1988	29.49N	90.40W	Canal-d	Marsh	Deltaic		0.6		Cahoon and Turner 1989	31
SMH	1	Sub-decadal	Lafourche Parish	Louisiana	United States	LA	1988	29.49N	90.40W	Canal-d	Marsh	Deltaic		0.6		Cahoon and Turner 1989	31
SMH	1	Sub-decadal	Lafourche Parish	Louisiana	United States	LA	1988	29.49N	90.40W	Natural	Marsh	Deltaic		0.99		Cahoon and Turner 1989	31
SMH	1	Sub-decadal	Lafourche Parish	Louisiana	United States	LA	1988	29.49N	90.40W	Natural	Marsh	Deltaic		0.99		Cahoon and Turner 1989	31
SMH	1	Sub-decadal	Lafourche Parish	Louisiana	United States	LA	1988	29.49N	90.40W	Natural	Marsh	Deltaic		0.99		Cahoon and Turner 1989	31
SMH	1	Sub-decadal	Lafourche Parish	Louisiana	United States	LA	1988	29.49N	90.40W	Natural	Marsh	Deltaic		0.99		Cahoon and Turner 1989	31
SMH	1	Sub-decadal	Lafourche Parish	Louisiana	United States	LA	1988	29.49N	90.40W	Natural	Marsh	Deltaic		0.99		Cahoon and Turner 1989	31
SMH	1	Sub-decadal	Lafourche Parish	Louisiana	United States	LA	1988	29.49N	90.40W	Natural	Marsh	Deltaic		0.99		Cahoon and Turner 1989	31
SMH	1	Sub-decadal	Lafourche Parish	Louisiana	United States	LA	1988	29.49N	90.40W	Natural	Marsh	Deltaic		0.99		Cahoon and Turner 1989	31
SMH	1	Sub-decadal	Lafourche Parish	Louisiana	United States	LA	1988	29.49N	90.40W	Natural	Marsh	Deltaic		0.99		Cahoon and Turner 1989	31
SMH	1	Sub-decadal	Lafourche Parish	Louisiana	United States	LA	1988	29.49N	90.40W	Natural	Marsh	Deltaic		0.99		Cahoon and Turner 1989	31
SMH	1	Sub-decadal	Lafourche Parish	Louisiana	United States	LA	1988	29.49N	90.40W	Canal Transect	Marsh	Deltaic		1.31		Cahoon and Turner 1989	31
SMH	1	Sub-decadal	Lafourche Parish	Louisiana	United States	LA	1988	29.49N	90.40W	Canal Transect	Marsh	Deltaic		1.31		Cahoon and Turner 1989	31
SMH	1	Sub-decadal	Lafourche Parish	Louisiana	United States	LA	1988	29.49N	90.40W	Canal Transect	Marsh	Deltaic		1.31		Cahoon and Turner 1989	31
SMH	1	Sub-decadal	Lafourche Parish	Louisiana	United States	LA	1988	29.49N	90.40W	Canal Transect	Marsh	Deltaic		1.31		Cahoon and Turner 1989	31
SMH	1	Sub-decadal	Lafourche Parish	Louisiana	United States	LA	1988	29.49N	90.40W	Canal Transect	Marsh	Deltaic		1.31		Cahoon and Turner 1989	31
SMH	1	Sub-decadal	Lafourche Parish	Louisiana	United States	LA	1988	29.49N	90.40W	Canal Transect	Marsh	Deltaic		1.31		Cahoon and Turner 1989	31
SMH	1	Sub-decadal	Lafourche Parish	Louisiana	United States	LA	1988	29.49N	90.40W	Canal Transect	Marsh	Deltaic		1.31		Cahoon and Turner 1989	31
SMH	1	Sub-decadal	Lafourche Parish	Louisiana	United States	LA	1988	29.49N	90.40W	Canal Transect	Marsh	Deltaic		1.31		Cahoon and Turner 1989	31
SMH	1	Sub-decadal	Lafourche Parish	Louisiana	United States	LA	1988	29.49N	90.40W	Canal Transect	Marsh	Deltaic		1.31		Cahoon and Turner 1989	31
SMH	1	Sub-decadal	Lafourche Parish	Louisiana	United States	LA	1988	29.49N	90.40W	Canal Transect	Marsh	Deltaic		1.31		Cahoon and Turner 1989	31
SMH	1	Sub-decadal	Lafourche Parish	Louisiana	United States	LA	1988	29.49N	90.40W	Canal Transect	Marsh	Deltaic		1.31		Cahoon and Turner 1989	31
SMH	1	Sub-decadal	Lafourche Parish	Louisiana	United States	LA	1988	29.49N	90.40W	Natural Transect	Marsh	Deltaic		0.72		Cahoon and Turner 1989	31
SMH	1	Sub-decadal	Lafourche Parish	Louisiana	United States	LA	1988	29.49N	90.40W	Natural Transect	Marsh	Deltaic		0.72		Cahoon and Turner 1989	31
SMH	1	Sub-decadal	Lafourche Parish	Louisiana	United States	LA	1988	29.49N	90.40W	Natural Transect	Marsh	Deltaic		0.72		Cahoon and Turner 1989	31
SMH	1	Sub-decadal	Lafourche Parish	Louisiana	United States	LA	1988	29.49N	90.40W	Natural Transect	Marsh	Deltaic		0.72		Cahoon and Turner 1989	31
SMH	1	Sub-decadal	Lafourche Parish	Louisiana	United States	LA	1988	29.49N	90.40W	Natural Transect	Marsh	Deltaic		0.72		Cahoon and Turner 1989	31
SMH	1	Sub-decadal	Lafourche Parish	Louisiana	United States	LA	1988	29.49N	90.40W	Natural Transect	Marsh	Deltaic		0.72		Cahoon and Turner 1989	31
SMH	1	Sub-decadal	Lafourche Parish	Louisiana	United States	LA	1988	29.49N	90.40W	Natural Transect	Marsh	Deltaic		0.72		Cahoon and Turner 1989	31
SMH	1	Sub-decadal	Lafourche Parish	Louisiana	United States	LA	1988	29.49N	90.40W	Natural Transect	Marsh	Deltaic		0.72		Cahoon and Turner 1989	31
SMH	1	Sub-decadal	Lafourche Parish	Louisiana	United States	LA	1988	29.49N	90.40W	Natural Transect	Marsh	Deltaic		0.72		Cahoon and Turner 1989	31
SMH	1	Sub-decadal	Lafourche Parish	Louisiana	United States	LA	1988	29.49N	90.40W	Natural Transect	Marsh	Deltaic		0.72		Cahoon and Turner 1989	31
SMH	1	Sub-decadal	Lafourche Parish	Louisiana	United States	LA	1988	29.49N	90.40W	Natural Transect	Marsh	Deltaic		0.72		Cahoon and Turner 1989	31
SMH	1	Sub-decadal	Lafourche Parish	Louisiana	United States	LA	1988	29.49N	90.40W	Natural Transect	Marsh	Deltaic		0.72		Cahoon and Turner 1989	31
SMH	1	Sub-decadal	Lafourche Parish	Louisiana	United States	LA	1988	29.49N	90.40W	Natural Transect	Marsh	Deltaic		0.72		Cahoon and Turner 1989	31
SMH	0.5	Sub-decadal	Cameron Parish	Louisiana	United States	LA	1988	29.49N	90.40W	Canal	Marsh	Deltaic		0		Cahoon and Turner 1989	31
SMH	0.5	Sub-decadal	Cameron Parish	Louisiana	United States	LA	1988	29.49N	90.40W	Canal	Marsh	Deltaic		0		Cahoon and Turner 1989	31
SMH	0.5	Sub-decadal	Cameron Parish	Louisiana	United States	LA	1988	29.49N	90.40W	Canal	Marsh	Deltaic		0		Cahoon and Turner 1989	31
SMH	0.5	Sub-decadal	Cameron Parish	Louisiana	United States	LA	1988	29.49N	90.40W	Canal	Marsh	Deltaic		0		Cahoon and Turner 1989	31
SMH	0.5	Sub-decadal	Cameron Parish	Louisiana	United States	LA	1988	29.49N	90.40W	Canal	Marsh	Deltaic		0		Cahoon and Turner 1989	31
SMH	0.5	Sub-decadal	Cameron Parish	Louisiana	United States	LA	1988	29.49N	90.40W	Natural	Marsh	Deltaic		0.1		Cahoon and Turner 1989	31
SMH	0.5	Sub-decadal	Cameron Parish	Louisiana	United States	LA	1988	29.49N	90.40W	Natural	Marsh	Deltaic		0.1		Cahoon and Turner 1989	31
SMH	0.5	Sub-decadal	Cameron Parish	Louisiana	United States	LA	1988	29.49N	90.40W	Natural	Marsh	Deltaic		0.1		Cahoon and Turner 1989	31
SMH	0.5	Sub-decadal	Cameron Parish	Louisiana	United States	LA	1988	29.49N	90.40W	Natural	Marsh	Deltaic		0.1		Cahoon and Turner 1989	31
SMH	0.5	Sub-decadal	Cameron Parish	Louisiana	United States	LA	1988	29.49N	90.40W	Natural	Marsh	Deltaic		0.1		Cahoon and Turner 1989	31
SMH	0.5	Sub-decadal	Cameron Parish	Louisiana	United States	LA	1988	29.49N	90.40W	Natural	Marsh	Deltaic		0.32		Cahoon and Turner 1989	31
SMH	0.5	Sub-decadal	Cameron Parish	Louisiana	United States	LA	1988	29.49N	90.40W	Natural	Marsh	Deltaic		0.32		Cahoon and Turner 1989	31
SMH	1	Sub-decadal	Cameron Parish	Louisiana	United States	LA	1988	29.49N	90.40W	Canal	Marsh	Deltaic		0.35		Cahoon and Turner 1989	31
SMH	1	Sub-decadal	Cameron Parish	Louisiana	United States	LA	1988	29.49N	90.40W	Canal	Marsh	Deltaic		0.35		Cahoon and Turner 1989	31
SMH	1	Sub-decadal	Cameron Parish	Louisiana	United States	LA	1988	29.49N	90.40W	Canal	Marsh	Deltaic		0.35		Cahoon and Turner 1989	31
SMH	1	Sub-decadal	Cameron Parish	Louisiana	United States	LA	1988	29.49N	90.40W	Canal	Marsh	Deltaic		0.35		Cahoon and Turner 1989	31
SMH	1	Sub-decadal	Cameron Parish	Louisiana	United States	LA	1988	29.49N	90.40W	Canal	Marsh	Deltaic		0.35		Cahoon and Turner 1989	31
SMH	1	Sub-decadal	Cameron Parish	Louisiana	United States	LA	1988	29.49N	90.40W	Canal	Marsh	Deltaic		0.35		Cahoon and Turner 1989	31
SMH	1	Sub-decadal	Cameron Parish	Louisiana	United States	LA	1988	29.49N	90.40W	Canal	Marsh	Deltaic		0.35		Cahoon and Turner 1989	31
SMH	1	Sub-decadal	Cameron Parish	Louisiana	United States	LA	1988	29.49N	90.40W	Canal	Marsh	Deltaic		0.35		Cahoon and Turner 1989	31
SMH	1	Sub-decadal	Cameron Parish	Louisiana	United States	LA	1988	29.49N	90.40W	Natural	Marsh	Deltaic		0.43		Cahoon and Turner 1989	31
SMH	1	Sub-decadal	Cameron Parish	Louisiana	United States	LA	1988	29.49N	90.40W	Natural	Marsh	Deltaic		0.43		Cahoon and Turner 1989	31
SMH	1	Sub-decadal	Cameron Parish	Louisiana	United States	LA	1988	29.49N	90.40W	Natural	Marsh	Deltaic		0.43		Cahoon and Turner 1989	31
SMH	1	Sub-decadal	Cameron Parish	Louisiana	United States	LA	1988	29.49N	90.40W	Natural	Marsh	Deltaic		0.43		Cahoon and Turner 1989	31
SMH	1	Sub-decadal	Cameron Parish	Louisiana	United States	LA	1988	29.49N	90.40W	Natural	Marsh	Deltaic		0.43		Cahoon and Turner 1989	31
SMH	1	Sub-decadal	Cameron Parish	Louisiana	United States	LA	1988	29.49N	90.40W	Natural	Marsh	Deltaic		0.43		Cahoon and Turner 1989	31
SMH	1	Sub-decadal	Cameron Parish	Louisiana	United States	LA	1988	29.49N	90.40W	Natural	Marsh	Deltaic		0.43		Cahoon and Turner 1989	31
SMH	1	Sub-decadal	Cameron Parish	Louisiana	United States	LA	1988	29.49N	90.40W	Natural	Marsh	Deltaic		0.43		Cahoon and Turner 1989	31
SMH	1	Sub-decadal	Cameron Parish	Louisiana	United States	LA	1988	29.49N	90.40W	Natural	Marsh	Deltaic		0.43		Cahoon and Turner 1989	31
SMH	1	Sub-decadal	Cameron Parish	Louisiana	United States	LA	1988	29.49N	90.40W	Natural	Marsh	Deltaic		1.13		Cahoon and Turner 1989	31
SMH	1	Sub-decadal	Cameron Parish	Louisiana	United States	LA	1988	29.49N	90.40W	Natural	Marsh	Deltaic		1.13		Cahoon and Turner 1989	31
SMH	1	Sub-decadal	Cameron Parish	Louisiana	United States	LA	1988	29.49N	90.40W	Natural	Marsh	Deltaic		1.13		Cahoon and Turner 1989	31
SMH	1	Sub-decadal	Cameron Parish	Louisiana	United States	LA	1988	29.49N	90.40W	Natural	Marsh	Deltaic		1.13		Cahoon and Turner 1989	31
SMH	1	Sub-decadal	Cameron Parish	Louisiana	United States	LA	1988	29.49N	90.40W	Natural	Marsh	Deltaic		1.13		Cahoon and Turner 1989	31
SMH	1	Sub-decadal	Cameron Parish	Louisiana	United States	LA	1988	29.49N	90.40W	Natural	Marsh	Deltaic		1.13		Cahoon and Turner 1989	31
SMH	2	Sub-decadal	Eastern Terrebonne Basin	Louisiana	United States	LA	1990	29.25N	90.6W	P1	Marsh	Deltaic	Mrsh_Inland	9.5		Cahoon and Reed 1995	32
SMH	2	Sub-decadal	Eastern Terrebonne Basin	Louisiana	United States	LA	1990	29.25N	90.6W	P1	Marsh	Deltaic	Mrsh_Inland	9.5		Cahoon and Reed 1995	32
SMH	2	Sub-decadal	Eastern Terrebonne Basin	Louisiana	United States	LA	1990	29.25N	90.6W	P1	Marsh	Deltaic	Mrsh_Inland	9.5		Cahoon and Reed 1995	32
SMH	2	Sub-decadal	Eastern Terrebonne Basin	Louisiana	United States	LA	1990	29.25N	90.6W	P1	Marsh	Deltaic	Mrsh_Inland	9.5		Cahoon and Reed 1995	32
SMH	2	Sub-decadal	Eastern Terrebonne Basin	Louisiana	United States	LA	1990	29.25N	90.6W	P1	Marsh	Deltaic	Mrsh_Inland	9.5		Cahoon and Reed 1995	32
SMH	2	Sub-decadal	Eastern Terrebonne Basin	Louisiana	United States	LA	1991	29.25N	90.6W	P2	Marsh	Deltaic	Mrsh_Inland	27		Cahoon and Reed 1995	32
SMH	2	Sub-decadal	Eastern Terrebonne Basin	Louisiana	United States	LA	1991	29.25N	90.6W	P2	Marsh	Deltaic	Mrsh_Inland	27		Cahoon and Reed 1995	32
SMH	2	Sub-decadal	Eastern Terrebonne Basin	Louisiana	United States	LA	1991	29.25N	90.6W	P2	Marsh	Deltaic	Mrsh_Inland	27		Cahoon and Reed 1995	32
SMH	2	Sub-decadal	Eastern Terrebonne Basin	Louisiana	United States	LA	1991	29.25N	90.6W	P2	Marsh	Deltaic	Mrsh_Inland	27		Cahoon and Reed 1995	32
SMH	2	Sub-decadal	Eastern Terrebonne Basin	Louisiana	United States	LA	1991	29.25N	90.6W	P2	Marsh	Deltaic	Mrsh_Inland	27		Cahoon and Reed 1995	32
SMH & Original SET	2	Sub-decadal	Bayou Chitigue	Louisiana	United States	LA	1994			Bayou Chitigue	Marsh	Deltaic	Mrsh_Streamside	26	1.45	Cahoon et al. 1995	33
SMH & Original SET	2	Sub-decadal	Bayou Chitigue	Louisiana	United States	LA	1994			Bayou Chitigue	Marsh	Deltaic	Mrsh_Streamside	26	1.45	Cahoon et al. 1995	33
SMH & Original SET	2	Sub-decadal	Bayou Chitigue	Louisiana	United States	LA	1994			Bayou Chitigue	Marsh	Deltaic	Mrsh_Streamside	26	1.45	Cahoon et al. 1995	33
SMH & Original SET	2	Sub-decadal	Old Oyster Bayou	Louisiana	United States	LA	1994			Old Oyster Bayou	Marsh	Deltaic	Mrsh_Streamside	10.4	6.5	Cahoon et al. 1995	33
SMH & Original SET	2	Sub-decadal	Old Oyster Bayou	Louisiana	United States	LA	1994			Old Oyster Bayou	Marsh	Deltaic	Mrsh_Streamside	10.4	6.5	Cahoon et al. 1995	33
SMH & Original SET	2	Sub-decadal	Old Oyster Bayou	Louisiana	United States	LA	1994			Old Oyster Bayou	Marsh	Deltaic	Mrsh_Streamside	10.4	6.5	Cahoon et al. 1995	33
C-14	8040	Millenial	Cleveland Bay	Queensland	Australia	N.Aust.	1992	18.5S	146.3E	V2/433	Mangrove	Open Coast		2.49		Carter et al. 1993	34
C-14	8040	Millenial	Cleveland Bay	Queensland	Australia	N.Aust.	1992	18.5S	146.3E	V2/383	Mangrove	Open Coast		2.52		Carter et al. 1993	34
C-14	8040	Millenial	Cleveland Bay	Queensland	Australia	N.Aust.	1992	18.5S	146.3E	V2/300	Mangrove	Open Coast		2.26		Carter et al. 1993	34
C-14	8040	Millenial	Cleveland Bay	Queensland	Australia	N.Aust.	1992	18.5S	146.3E	V3/175	Mangrove	Open Coast		0.98		Carter et al. 1993	34
C-14	8040	Millenial	Cleveland Bay	Queensland	Australia	N.Aust.	1992	18.5S	146.3E	85B/S	Mangrove	Open Coast		0.68		Carter et al. 1993	34
Pb-210 CRS	100	Centennial	San Giacomo, Venice Lagoon	Veneto	Italy	NW-Med.	1998	12E	45N	San Giacomo	Marsh	Embayment	Mrsh_Mar	2.2		Ciaovola et al. 2002	35
Pb-210 CIC	100	Centennial	San Giacomo, Venice Lagoon	Veneto	Italy	NW-Med.	1998	12E	45N	San Giacomo	Marsh	Embayment	Mrsh_Mar	5.3		Ciaovola et al. 2002	35
Cs-137	35	Decadal	San Giacomo, Venice Lagoon	Veneto	Italy	NW-Med.	1998	12E	45N	San Giacomo	Marsh	Embayment	Mrsh_Mar	2.9		Ciaovola et al. 2002	35
Pb-210 CIC	100	Centennial	Fresh Pond Marsh	New York	United States	NY-CT	1980	72.78W	40.97N	Fresh Pond	Marsh	Embayment	Mrsh_High	4.3		Clark et al. 1984	36
Pb-210 CRS	100	Centennial	Alley Pond, Queens	New York	United States	NY-CT	1980	73.75W	40.75N	AP	Marsh	Embayment	Mrsh_High	3.5		Cochran et al. 1998	37
Pb-210 CRS	100	Centennial	Hunters Island, Pelham Bay	New York	United States	NY-CT	1980	73.77W	40.87N	HI	Marsh	Embayment	Mrsh_High	2.4		Cochran et al. 1998	37
Pb-210 CRS	100	Centennial	Goose Creek, Pelham Bay	New York	United States	NY-CT	1980	73.82W	40.87N	GC	Marsh	Embayment	Mrsh_High	1.1		Cochran et al. 1998	37
Pb-210 CRS	100	Centennial	Caumsett State Park	New York	United States	NY-CT	1980	73.5W	40.94N	CO	Marsh	Embayment	Mrsh_High	4.1		Cochran et al. 1998	37
Pb-210 CRS	100	Centennial	Flax Pond, Stony Brook	New York	United States	NY-CT	1980	73.13W	40.94N	FP	Marsh	Embayment	Mrsh_High	2.1		Cochran et al. 1998	37
Pb-210 CRS	100	Centennial	Shelter Island	New York	United States	NY-CT	1980	72.28W	41.03N	MP	Marsh	Embayment	Mrsh_High	3		Cochran et al. 1998	37
SMH & Original SET	10	Decadal	Rhone River Delta	Camargue	France	NW-Med.	2002	4.83E	43.32N	Impounded_Low Sediment	Marsh	Deltaic	Mrsh_Imp	0.1	-0.1	Day et al. 2011	38
SMH & Original SET	10	Decadal	Rhone River Delta	Camargue	France	NW-Med.	2002	4.83E	43.32N	Impounded_Low Sediment	Marsh	Deltaic	Mrsh_Imp	0.2	0	Day et al. 2011	38
SMH & Original SET	10	Decadal	Rhone River Delta	Camargue	France	NW-Med.	2002	4.83E	43.32N	Impounded_Medium Sediment	Marsh	Deltaic	Mrsh_Imp	1.4	1	Day et al. 2011	38
SMH & Original SET	10	Decadal	Rhone River Delta	Camargue	France	NW-Med.	2002	4.83E	43.32N	Impounded_Medium Sediment	Marsh	Deltaic	Mrsh_Imp	0.9	-0.4	Day et al. 2011	38
SMH & Original SET	10	Decadal	Rhone River Delta	Camargue	France	NW-Med.	2002	4.83E	43.32N	Impounded_Low Sediment	Marsh	Deltaic	Mrsh_Imp	0.8	0.5	Day et al. 2011	38
SMH & Original SET	10	Decadal	Rhone River Delta	Camargue	France	NW-Med.	2002	4.83E	43.32N	Impounded_Low Sediment	Marsh	Deltaic	Mrsh_Imp	0.9	0.9	Day et al. 2011	38
SMH & Original SET	10	Decadal	Rhone River Delta	Camargue	France	NW-Med.	2002	4.83E	43.32N	Impounded_Low Sediment	Marsh	Deltaic	Mrsh_Imp	0.5	6.8	Day et al. 2011	38
SMH & Original SET	10	Decadal	Rhone River Delta	Camargue	France	NW-Med.	2002	4.83E	43.32N	Impounded_Low Sediment	Marsh	Deltaic	Mrsh_Imp	0.2	0.1	Day et al. 2011	38
SMH & Original SET	10	Decadal	Rhone River Delta	Camargue	France	NW-Med.	2002	4.83E	43.32N	Impounded_Low Sediment	Marsh	Deltaic	Mrsh_Imp	0.4	1.4	Day et al. 2011	38
SMH & Original SET	10	Decadal	Rhone River Delta	Camargue	France	NW-Med.	2002	4.83E	43.32N	Impounded_Low Sediment	Marsh	Deltaic	Mrsh_Imp	0.3	1.5	Day et al. 2011	38
SMH & Original SET	10	Decadal	Rhone River Delta	Camargue	France	NW-Med.	2002	4.83E	43.32N	Marine_Medium Sediment	Marsh	Deltaic	Mrsh_Mar	1.2	1.4	Day et al. 2011	38
SMH & Original SET	10	Decadal	Rhone River Delta	Camargue	France	NW-Med.	2002	4.83E	43.32N	Marine_Medium Sediment	Marsh	Deltaic	Mrsh_Mar	0.8	0.8	Day et al. 2011	38
SMH & Original SET	10	Decadal	Rhone River Delta	Camargue	France	NW-Med.	2002	4.83E	43.32N	Riverine_High Sediment	Marsh	Deltaic	Mrsh_Riv	20.7	12.7	Day et al. 2011	38
SMH & Original SET	10	Decadal	Rhone River Delta	Camargue	France	NW-Med.	2002	4.83E	43.32N	Riverine_High Sediment	Marsh	Deltaic	Mrsh_Riv	24.4	21	Day et al. 2011	38
SMH & Original SET	10	Decadal	Rhone River Delta	Camargue	France	NW-Med.	2002	4.83E	43.32N	Riverine_High Sediment	Marsh	Deltaic	Mrsh_Riv	9	9.1	Day et al. 2011	38
SMH & Original SET	10	Decadal	Rhone River Delta	Camargue	France	NW-Med.	2002	4.83E	43.32N	Riverine_High Sediment	Marsh	Deltaic	Mrsh_Riv	12.1	9.4	Day et al. 2011	38
SMH & Original SET	10	Decadal	Rhone River Delta	Camargue	France	NW-Med.	2002	4.83E	43.32N	Riverine_Medium Sediment	Marsh	Deltaic	Mrsh_Riv	2.9	3.5	Day et al. 2011	38
SMH & Original SET	10	Decadal	Rhone River Delta	Camargue	France	NW-Med.	2002	4.83E	43.32N	Riverine_Medium Sediment	Marsh	Deltaic	Mrsh_Riv	2.5	4.8	Day et al. 2011	38
SMH & Original SET	10	Decadal	Venice Lagoon, Po River Delta	Veneto	Italy	NW-Med.	2002	12E	45N	Marine_Medium Sediment	Marsh	Embayment	Mrsh_Mar	4.1	5.1	Day et al. 2011	38
SMH & Original SET	10	Decadal	Venice Lagoon, Po River Delta	Veneto	Italy	NW-Med.	2002	12E	45N	Marine_Medium Sediment	Marsh	Embayment	Mrsh_Mar	4.4	4.2	Day et al. 2011	38
SMH & Original SET	10	Decadal	Venice Lagoon, Po River Delta	Veneto	Italy	NW-Med.	2002	12E	45N	Marine_Medium Sediment	Marsh	Embayment	Mrsh_Mar	2.8	3	Day et al. 2011	38
SMH & Original SET	10	Decadal	Venice Lagoon, Po River Delta	Veneto	Italy	NW-Med.	2002	12E	45N	Marine_Medium Sediment	Marsh	Embayment	Mrsh_Mar	3	2.7	Day et al. 2011	38
SMH & Original SET	10	Decadal	Venice Lagoon, Po River Delta	Veneto	Italy	NW-Med.	2002	12E	45N	Marine_Medium Sediment	Marsh	Embayment	Mrsh_Mar	5.5	4.8	Day et al. 2011	38
SMH & Original SET	10	Decadal	Venice Lagoon, Po River Delta	Veneto	Italy	NW-Med.	2002	12E	45N	Marine_Medium Sediment	Marsh	Embayment	Mrsh_Mar	3.6	4.9	Day et al. 2011	38
SMH & Original SET	10	Decadal	Venice Lagoon, Po River Delta	Veneto	Italy	NW-Med.	2002	12E	45N	Marine_Medium Sediment	Marsh	Embayment	Mrsh_Mar	3	0.4	Day et al. 2011	38
SMH & Original SET	10	Decadal	Venice Lagoon, Po River Delta	Veneto	Italy	NW-Med.	2002	12E	45N	Marine_Medium Sediment	Marsh	Embayment	Mrsh_Mar	4	0.4	Day et al. 2011	38
SMH & Original SET	10	Decadal	Venice Lagoon, Po River Delta	Veneto	Italy	NW-Med.	2002	12E	45N	Marine_Medium Sediment	Marsh	Embayment	Mrsh_Mar	5	0.2	Day et al. 2011	38
SMH & Original SET	10	Decadal	Venice Lagoon, Po River Delta	Veneto	Italy	NW-Med.	2002	12E	45N	Marine_Medium Sediment	Marsh	Embayment	Mrsh_Mar	4.5	-0.7	Day et al. 2011	38
SMH & Original SET	10	Decadal	Venice Lagoon, Po River Delta	Veneto	Italy	NW-Med.	2002	12E	45N	Marine_Medium Sediment	Marsh	Embayment	Mrsh_Mar	3	2	Day et al. 2011	38
SMH & Original SET	10	Decadal	Venice Lagoon, Po River Delta	Veneto	Italy	NW-Med.	2002	12E	45N	Marine_Medium Sediment	Marsh	Embayment	Mrsh_Mar	3.1	0.5	Day et al. 2011	38
SMH & Original SET	10	Decadal	Venice Lagoon, Po River Delta	Veneto	Italy	NW-Med.	2002	12E	45N	Marine_Medium Sediment	Marsh	Embayment	Mrsh_Mar	2.1	3.8	Day et al. 2011	38
SMH & Original SET	10	Decadal	Venice Lagoon, Po River Delta	Veneto	Italy	NW-Med.	2002	12E	45N	Marine_Medium Sediment	Marsh	Embayment	Mrsh_Mar	2.1	4	Day et al. 2011	38
SMH & Original SET	10	Decadal	Venice Lagoon, Po River Delta	Veneto	Italy	NW-Med.	2002	12E	45N	Marine_Medium Sediment	Marsh	Embayment	Mrsh_Mar	2.7	1.8	Day et al. 2011	38
SMH & Original SET	10	Decadal	Venice Lagoon, Po River Delta	Veneto	Italy	NW-Med.	2002	12E	45N	Marine_Medium Sediment	Marsh	Embayment	Mrsh_Mar	4.4	4.3	Day et al. 2011	38
SMH & Original SET	10	Decadal	Venice Lagoon, Po River Delta	Veneto	Italy	NW-Med.	2002	12E	45N	Riverine_Medium Sediment	Marsh	Estuarine	Mrsh_Riv	6.9	6.2	Day et al. 2011	38
SMH & Original SET	10	Decadal	Venice Lagoon, Po River Delta	Veneto	Italy	NW-Med.	2002	12E	45N	Riverine_Medium Sediment	Marsh	Estuarine	Mrsh_Riv	6.2	5.7	Day et al. 2011	38
SMH & Original SET	10	Decadal	Venice Lagoon, Po River Delta	Veneto	Italy	NW-Med.	2002	12E	45N	Riverine_Medium Sediment	Marsh	Estuarine	Mrsh_Riv	7.6	4.1	Day et al. 2011	38
SMH & Original SET	10	Decadal	Venice Lagoon, Po River Delta	Veneto	Italy	NW-Med.	2002	12E	45N	Riverine_Medium Sediment	Marsh	Estuarine	Mrsh_Riv	5.4	5.4	Day et al. 2011	38
SMH & Original SET	10	Decadal	Venice Lagoon, Po River Delta	Veneto	Italy	NW-Med.	2002	12E	45N	Riverine_High Sediment	Marsh	Deltaic	Mrsh_Riv	15.8	5.9	Day et al. 2011	38
SMH & Original SET	10	Decadal	Venice Lagoon, Po River Delta	Veneto	Italy	NW-Med.	2002	12E	45N	Riverine_High Sediment	Marsh	Deltaic	Mrsh_Riv	17.4	7.8	Day et al. 2011	38
SMH & Original SET	10	Decadal	Venice Lagoon, Po River Delta	Veneto	Italy	NW-Med.	2002	12E	45N	Riverine_High Sediment	Marsh	Deltaic	Mrsh_Riv	3.1	3.8	Day et al. 2011	38
SMH & Original SET	10	Decadal	Venice Lagoon, Po River Delta	Veneto	Italy	NW-Med.	2002	12E	45N	Riverine_High Sediment	Marsh	Deltaic	Mrsh_Riv	4.7	5.5	Day et al. 2011	38
SMH & Original SET	10	Decadal	Venice Lagoon, Po River Delta	Veneto	Italy	NW-Med.	2002	12E	45N	Riverine_Medium Sediment	Marsh	Estuarine	Mrsh_Riv	10.3	8.2	Day et al. 2011	38
SMH & Original SET	10	Decadal	Venice Lagoon, Po River Delta	Veneto	Italy	NW-Med.	2002	12E	45N	Riverine_Medium Sediment	Marsh	Estuarine	Mrsh_Riv	13.7	8.8	Day et al. 2011	38
SMH & Original SET	10	Decadal	Venice Lagoon, Po River Delta	Veneto	Italy	NW-Med.	2002	12E	45N	Riverine_High Sediment	Marsh	Deltaic	Mrsh_Riv	12	10.2	Day et al. 2011	38
SMH & Original SET	10	Decadal	Venice Lagoon, Po River Delta	Veneto	Italy	NW-Med.	2002	12E	45N	Riverine_High Sediment	Marsh	Deltaic	Mrsh_Riv	12	10.2	Day et al. 2011	38
Cs-137	21	Decadal	Barataria Bay	Louisiana	United States	LA	1984				Marsh			8.6		DeLaune 1986	39
Cs-137	35	Decadal	Breton Sound Estuary	Louisiana	United States	LA	1998	29.75N	89.92W	1	Marsh	Deltaic		8.5		DeLaune and Pezeshki 2003	40
Cs-137	35	Decadal	Breton Sound Estuary	Louisiana	United States	LA	1998	29.75N	89.92W	2	Marsh	Deltaic		5.1		DeLaune and Pezeshki 2003	40
Cs-137	35	Decadal	Breton Sound Estuary	Louisiana	United States	LA	1998	29.75N	89.92W	3	Marsh	Deltaic		6		DeLaune and Pezeshki 2003	40
Cs-137	24	Decadal	Barataria Bay	Louisiana	United States	LA	1978			Streamside 7A	Marsh			13.5		DeLaune et al. 1981	41
Cs-137	24	Decadal	Barataria Bay	Louisiana	United States	LA	1978			Streamside 7B	Marsh			13.5		DeLaune et al. 1981	41
Cs-137	24	Decadal	Barataria Bay	Louisiana	United States	LA	1978			Inland45A	Marsh			7.5		DeLaune et al. 1981	41
Cs-137	24	Decadal	Barataria Bay	Louisiana	United States	LA	1978			Inland45B	Marsh			7.5		DeLaune et al. 1981	41
Cs-137	15	Decadal	East Cove Marsh	Louisiana	United States	LA	1978			Site 1	Marsh	Deltaic		6.67		DeLaune et al. 1983	42
Cs-137	15	Decadal	East Cove Marsh	Louisiana	United States	LA	1978			Site 2	Marsh	Deltaic		4		DeLaune et al. 1983	42
Cs-137	15	Decadal	East Cove Marsh	Louisiana	United States	LA	1978			Site 3	Marsh	Deltaic		9.33		DeLaune et al. 1983	42
Cs-137	15	Decadal	East Cove Marsh	Louisiana	United States	LA	1978			Site 4	Marsh	Deltaic		5.33		DeLaune et al. 1983	42
Cs-137	15	Decadal	East Cove Marsh	Louisiana	United States	LA	1978			Site 5	Marsh	Deltaic		8		DeLaune et al. 1983	42
SMH	2.5	Sub-decadal	East Cove Marsh	Louisiana	United States	LA	1980			Marker Horizon Mean	Marsh	Deltaic		6.6		DeLaune et al. 1983	42
Cs-137	23	Decadal	Lafourche Parish	Louisiana	United States	LA	1986	29.68N	90.5W	LSC1	Marsh	Deltaic		6.3		DeLaune et al. 1989	43
Cs-137	23	Decadal	Lafourche Parish	Louisiana	United States	LA	1986	29.68N	90.5W	LSC2	Marsh	Deltaic		8.5		DeLaune et al. 1989	43
Cs-137	23	Decadal	Lafourche Parish	Louisiana	United States	LA	1986	29.68N	90.5W	LSC3	Marsh	Deltaic		5.9		DeLaune et al. 1989	43
Cs-137	23	Decadal	Lafourche Parish	Louisiana	United States	LA	1986	29.68N	90.5W	LSC4	Marsh	Deltaic		5.9		DeLaune et al. 1989	43
Cs-137	23	Decadal	Lafourche Parish	Louisiana	United States	LA	1986	29.68N	90.5W	LSC5	Marsh	Deltaic		7.2		DeLaune et al. 1989	43
Cs-137	23	Decadal	Lafourche Parish	Louisiana	United States	LA	1986	29.68N	90.5W	LSC6	Marsh	Deltaic		9.9		DeLaune et al. 1989	43
Cs-137	23	Decadal	Lafourche Parish	Louisiana	United States	LA	1986	29.68N	90.5W	LSC7	Marsh	Deltaic		4.6		DeLaune et al. 1989	43
Cs-137	23	Decadal	Lafourche Parish	Louisiana	United States	LA	1986	29.68N	90.5W	LSC8	Marsh	Deltaic		5.9		DeLaune et al. 1989	43
Cs-137	32	Decadal	Lafourche Parish	Louisiana	United States	LA	1986	29.68N	90.5W	LSC1	Marsh	Deltaic		9.2		DeLaune et al. 1989	43
Cs-137	32	Decadal	Lafourche Parish	Louisiana	United States	LA	1986	29.68N	90.5W	LSC2	Marsh	Deltaic		8		DeLaune et al. 1989	43
Cs-137	32	Decadal	Lafourche Parish	Louisiana	United States	LA	1986	29.68N	90.5W	LSC3	Marsh	Deltaic		7.5		DeLaune et al. 1989	43
Cs-137	32	Decadal	Lafourche Parish	Louisiana	United States	LA	1986	29.68N	90.5W	LSC4	Marsh	Deltaic		6.6		DeLaune et al. 1989	43
Cs-137	32	Decadal	Lafourche Parish	Louisiana	United States	LA	1986	29.68N	90.5W	LSC5	Marsh	Deltaic		8		DeLaune et al. 1989	43
Cs-137	32	Decadal	Lafourche Parish	Louisiana	United States	LA	1986	29.68N	90.5W	LSC6	Marsh	Deltaic		9.4		DeLaune et al. 1989	43
Cs-137	32	Decadal	Lafourche Parish	Louisiana	United States	LA	1986	29.68N	90.5W	LSC7	Marsh	Deltaic		6.6		DeLaune et al. 1989	43
Cs-137	32	Decadal	Lafourche Parish	Louisiana	United States	LA	1986	29.68N	90.5W	LSC8	Marsh	Deltaic		7		DeLaune et al. 1989	43
Pb-210 CIC	100	Centennial	Lafourche Parish	Louisiana	United States	LA	1986	29.68N	90.5W	LSC3	Marsh	Deltaic		4.3		DeLaune et al. 1989	43
Pb-210 CIC	100	Centennial	Lafourche Parish	Louisiana	United States	LA	1986	29.68N	90.5W	LSC5	Marsh	Deltaic		6.6		DeLaune et al. 1989	43
Cs-137	23	Decadal	Lafourche Parish	Louisiana	United States	LA	1986	29.68N	90.5W	SC-North1	Marsh	Deltaic		6.3		DeLaune et al. 1989	43
Cs-137	23	Decadal	Lafourche Parish	Louisiana	United States	LA	1986	29.68N	90.5W	SC-North2	Marsh	Deltaic		6.9		DeLaune et al. 1989	43
Cs-137	23	Decadal	Lafourche Parish	Louisiana	United States	LA	1986	29.68N	90.5W	SC-North3	Marsh	Deltaic		5.6		DeLaune et al. 1989	43
Cs-137	32	Decadal	Lafourche Parish	Louisiana	United States	LA	1986	29.68N	90.5W	SC-North1	Marsh	Deltaic		6.8		DeLaune et al. 1989	43
Cs-137	32	Decadal	Lafourche Parish	Louisiana	United States	LA	1986	29.68N	90.5W	SC-North2	Marsh	Deltaic		6.8		DeLaune et al. 1989	43
Cs-137	32	Decadal	Lafourche Parish	Louisiana	United States	LA	1986	29.68N	90.5W	SC-North3	Marsh	Deltaic		6		DeLaune et al. 1989	43
Cs-137	23	Decadal	Lafourche Parish	Louisiana	United States	LA	1986	29.68N	90.5W	LSN1	Marsh	Deltaic		5.9		DeLaune et al. 1989	43
Cs-137	23	Decadal	Lafourche Parish	Louisiana	United States	LA	1986	29.68N	90.5W	LSN2	Marsh	Deltaic		4.6		DeLaune et al. 1989	43
Cs-137	23	Decadal	Lafourche Parish	Louisiana	United States	LA	1986	29.68N	90.5W	LSN3	Marsh	Deltaic		4.6		DeLaune et al. 1989	43
Cs-137	23	Decadal	Lafourche Parish	Louisiana	United States	LA	1986	29.68N	90.5W	LSN4	Marsh	Deltaic		4.6		DeLaune et al. 1989	43
Cs-137	23	Decadal	Lafourche Parish	Louisiana	United States	LA	1986	29.68N	90.5W	LSN5	Marsh	Deltaic		3.3		DeLaune et al. 1989	43
Cs-137	23	Decadal	Lafourche Parish	Louisiana	United States	LA	1986	29.68N	90.5W	LSN6	Marsh	Deltaic		5.2		DeLaune et al. 1989	43
Cs-137	32	Decadal	Lafourche Parish	Louisiana	United States	LA	1986	29.68N	90.5W	LSN1	Marsh	Deltaic		6.6		DeLaune et al. 1989	43
Cs-137	32	Decadal	Lafourche Parish	Louisiana	United States	LA	1986	29.68N	90.5W	LSN2	Marsh	Deltaic		6.1		DeLaune et al. 1989	43
Cs-137	32	Decadal	Lafourche Parish	Louisiana	United States	LA	1986	29.68N	90.5W	LSN3	Marsh	Deltaic		6.1		DeLaune et al. 1989	43
Cs-137	32	Decadal	Lafourche Parish	Louisiana	United States	LA	1986	29.68N	90.5W	LSN4	Marsh	Deltaic		6.1		DeLaune et al. 1989	43
Cs-137	32	Decadal	Lafourche Parish	Louisiana	United States	LA	1986	29.68N	90.5W	LSN5	Marsh	Deltaic		5.1		DeLaune et al. 1989	43
Cs-137	32	Decadal	Lafourche Parish	Louisiana	United States	LA	1986	29.68N	90.5W	LSN6	Marsh	Deltaic		7		DeLaune et al. 1989	43
Pb-210 CIC	32	Decadal	Lafourche Parish	Louisiana	United States	LA	1986	29.68N	90.5W	LSN1	Marsh	Deltaic		4.3		DeLaune et al. 1989	43
Pb-210 CIC	32	Decadal	Lafourche Parish	Louisiana	United States	LA	1986	29.68N	90.5W	LSN4	Marsh	Deltaic		4.2		DeLaune et al. 1989	43
Cs-137	23	Decadal	Terrebonne	Louisiana	United States	LA	1986	29.25N	90.75W	TFC1	Marsh	Deltaic		8.5		DeLaune et al. 1989	43
Cs-137	23	Decadal	Terrebonne	Louisiana	United States	LA	1986	29.25N	90.75W	TFC2	Marsh	Deltaic		11.1		DeLaune et al. 1989	43
Cs-137	23	Decadal	Terrebonne	Louisiana	United States	LA	1986	29.25N	90.75W	TFC3	Marsh	Deltaic		11.1		DeLaune et al. 1989	43
Cs-137	23	Decadal	Terrebonne	Louisiana	United States	LA	1986	29.25N	90.75W	TFC4	Marsh	Deltaic		7.6		DeLaune et al. 1989	43
Cs-137	23	Decadal	Terrebonne	Louisiana	United States	LA	1986	29.25N	90.75W	TFC5	Marsh	Deltaic		11.7		DeLaune et al. 1989	43
Cs-137	23	Decadal	Terrebonne	Louisiana	United States	LA	1986	29.25N	90.75W	TFC6	Marsh	Deltaic		9.1		DeLaune et al. 1989	43
Cs-137	32	Decadal	Terrebonne	Louisiana	United States	LA	1986	29.25N	90.75W	TFC1	Marsh	Deltaic		8.9		DeLaune et al. 1989	43
Cs-137	32	Decadal	Terrebonne	Louisiana	United States	LA	1986	29.25N	90.75W	TFC2	Marsh	Deltaic		10.3		DeLaune et al. 1989	43
Cs-137	32	Decadal	Terrebonne	Louisiana	United States	LA	1986	29.25N	90.75W	TFC3	Marsh	Deltaic		9.8		DeLaune et al. 1989	43
Cs-137	32	Decadal	Terrebonne	Louisiana	United States	LA	1986	29.25N	90.75W	TFC4	Marsh	Deltaic		8		DeLaune et al. 1989	43
Cs-137	32	Decadal	Terrebonne	Louisiana	United States	LA	1986	29.25N	90.75W	TFC5	Marsh	Deltaic		11.7		DeLaune et al. 1989	43
Cs-137	32	Decadal	Terrebonne	Louisiana	United States	LA	1986	29.25N	90.75W	TFC6	Marsh	Deltaic		8.9		DeLaune et al. 1989	43
Pb-210 CIC	100	Centennial	Terrebonne	Louisiana	United States	LA	1986	29.25N	90.75W	TFC1	Marsh	Deltaic		7.2		DeLaune et al. 1989	43
Pb-210 CIC	100	Centennial	Terrebonne	Louisiana	United States	LA	1986	29.25N	90.75W	TFC6	Marsh	Deltaic		7.8		DeLaune et al. 1989	43
Cs-137	23	Decadal	Terrebonne	Louisiana	United States	LA	1986	29.25N	90.75W	TFN1	Marsh	Deltaic		9.8		DeLaune et al. 1989	43
Cs-137	23	Decadal	Terrebonne	Louisiana	United States	LA	1986	29.25N	90.75W	TFN2	Marsh	Deltaic		9.8		DeLaune et al. 1989	43
Cs-137	23	Decadal	Terrebonne	Louisiana	United States	LA	1986	29.25N	90.75W	TFN3	Marsh	Deltaic		8.5		DeLaune et al. 1989	43
Cs-137	23	Decadal	Terrebonne	Louisiana	United States	LA	1986	29.25N	90.75W	TFN4	Marsh	Deltaic		7.2		DeLaune et al. 1989	43
Cs-137	23	Decadal	Terrebonne	Louisiana	United States	LA	1986	29.25N	90.75W	TFN5	Marsh	Deltaic		9.8		DeLaune et al. 1989	43
Cs-137	23	Decadal	Terrebonne	Louisiana	United States	LA	1986	29.25N	90.75W	TFN6	Marsh	Deltaic		8.9		DeLaune et al. 1989	43
Cs-137	32	Decadal	Terrebonne	Louisiana	United States	LA	1986	29.25N	90.75W	TFN1	Marsh	Deltaic		9.8		DeLaune et al. 1989	43
Cs-137	32	Decadal	Terrebonne	Louisiana	United States	LA	1986	29.25N	90.75W	TFN2	Marsh	Deltaic		10.8		DeLaune et al. 1989	43
Cs-137	32	Decadal	Terrebonne	Louisiana	United States	LA	1986	29.25N	90.75W	TFN3	Marsh	Deltaic		8.4		DeLaune et al. 1989	43
Cs-137	32	Decadal	Terrebonne	Louisiana	United States	LA	1986	29.25N	90.75W	TFN4	Marsh	Deltaic		8		DeLaune et al. 1989	43
Cs-137	32	Decadal	Terrebonne	Louisiana	United States	LA	1986	29.25N	90.75W	TFN5	Marsh	Deltaic		9.4		DeLaune et al. 1989	43
Cs-137	32	Decadal	Terrebonne	Louisiana	United States	LA	1986	29.25N	90.75W	TFN6	Marsh	Deltaic		8.9		DeLaune et al. 1989	43
Pb-210 CIC	100	Centennial	Terrebonne	Louisiana	United States	LA	1986	29.25N	90.75W	TFN1	Marsh	Deltaic		8.9		DeLaune et al. 1989	43
Pb-210 CIC	100	Centennial	Terrebonne	Louisiana	United States	LA	1986	29.25N	90.75W	TFN4	Marsh	Deltaic		5.8		DeLaune et al. 1989	43
Cs-137	23	Decadal	Cameron Parish	Louisiana	United States	LA	1986	29.8N	93.2W	CBC2_1	Marsh	Deltaic		7		DeLaune et al. 1989	43
Cs-137	23	Decadal	Cameron Parish	Louisiana	United States	LA	1986	29.8N	93.2W	CBC2_2	Marsh	Deltaic		5.1		DeLaune et al. 1989	43
Cs-137	23	Decadal	Cameron Parish	Louisiana	United States	LA	1986	29.8N	93.2W	CBC2_3	Marsh	Deltaic		5.7		DeLaune et al. 1989	43
Cs-137	23	Decadal	Cameron Parish	Louisiana	United States	LA	1986	29.8N	93.2W	CBC2_4	Marsh	Deltaic		4.5		DeLaune et al. 1989	43
Cs-137	23	Decadal	Cameron Parish	Louisiana	United States	LA	1986	29.8N	93.2W	CBC2_5	Marsh	Deltaic		7		DeLaune et al. 1989	43
Cs-137	23	Decadal	Cameron Parish	Louisiana	United States	LA	1986	29.8N	93.2W	CBC2_6	Marsh	Deltaic		5.1		DeLaune et al. 1989	43
Cs-137	32	Decadal	Cameron Parish	Louisiana	United States	LA	1986	29.8N	93.2W	CBC2_1	Marsh	Deltaic		7.4		DeLaune et al. 1989	43
Cs-137	32	Decadal	Cameron Parish	Louisiana	United States	LA	1986	29.8N	93.2W	CBC2_2	Marsh	Deltaic		5.5		DeLaune et al. 1989	43
Cs-137	32	Decadal	Cameron Parish	Louisiana	United States	LA	1986	29.8N	93.2W	CBC2_3	Marsh	Deltaic		6		DeLaune et al. 1989	43
Cs-137	32	Decadal	Cameron Parish	Louisiana	United States	LA	1986	29.8N	93.2W	CBC2_4	Marsh	Deltaic		5.1		DeLaune et al. 1989	43
Cs-137	32	Decadal	Cameron Parish	Louisiana	United States	LA	1986	29.8N	93.2W	CBC2_5	Marsh	Deltaic		7.9		DeLaune et al. 1989	43
Cs-137	32	Decadal	Cameron Parish	Louisiana	United States	LA	1986	29.8N	93.2W	CBC2_6	Marsh	Deltaic		6		DeLaune et al. 1989	43
Pb-210 CIC	100	Centennial	Cameron Parish	Louisiana	United States	LA	1986	29.8N	93.2W	CBC2_5	Marsh	Deltaic		5.2		DeLaune et al. 1989	43
Cs-137	23	Decadal	Cameron Parish	Louisiana	United States	LA	1986	29.8N	93.2W	CBNr1_1	Marsh	Deltaic		7		DeLaune et al. 1989	43
Cs-137	23	Decadal	Cameron Parish	Louisiana	United States	LA	1986	29.8N	93.2W	CBNr1_2	Marsh	Deltaic		7		DeLaune et al. 1989	43
Cs-137	23	Decadal	Cameron Parish	Louisiana	United States	LA	1986	29.8N	93.2W	CBNr1_3	Marsh	Deltaic		5.7		DeLaune et al. 1989	43
Cs-137	23	Decadal	Cameron Parish	Louisiana	United States	LA	1986	29.8N	93.2W	CBNr1_4	Marsh	Deltaic		5.1		DeLaune et al. 1989	43
Cs-137	23	Decadal	Cameron Parish	Louisiana	United States	LA	1986	29.8N	93.2W	CBNr1_5	Marsh	Deltaic		4.5		DeLaune et al. 1989	43
Cs-137	23	Decadal	Cameron Parish	Louisiana	United States	LA	1986	29.8N	93.2W	CBNr1_6	Marsh	Deltaic		4.5		DeLaune et al. 1989	43
Cs-137	32	Decadal	Cameron Parish	Louisiana	United States	LA	1986	29.8N	93.2W	CBNr1_1	Marsh	Deltaic		6.5		DeLaune et al. 1989	43
Cs-137	32	Decadal	Cameron Parish	Louisiana	United States	LA	1986	29.8N	93.2W	CBNr1_2	Marsh	Deltaic		8.3		DeLaune et al. 1989	43
Cs-137	32	Decadal	Cameron Parish	Louisiana	United States	LA	1986	29.8N	93.2W	CBNr1_3	Marsh	Deltaic		6		DeLaune et al. 1989	43
Cs-137	32	Decadal	Cameron Parish	Louisiana	United States	LA	1986	29.8N	93.2W	CBNr1_4	Marsh	Deltaic		6.5		DeLaune et al. 1989	43
Cs-137	32	Decadal	Cameron Parish	Louisiana	United States	LA	1986	29.8N	93.2W	CBNr1_5	Marsh	Deltaic		6		DeLaune et al. 1989	43
Cs-137	32	Decadal	Cameron Parish	Louisiana	United States	LA	1986	29.8N	93.2W	CBNr1_6	Marsh	Deltaic		5.9		DeLaune et al. 1989	43
Pb-210 CIC	100	Centennial	Cameron Parish	Louisiana	United States	LA	1986	29.8N	93.2W	CBNr1_2	Marsh	Deltaic		5.5		DeLaune et al. 1989	43
Cs-137	35	Decadal	Breton Sound Estuary	Louisiana	United States	LA	1998	29.75N	89.92W	Upper Basin-1	Marsh	Deltaic		7.2		DeLaune et al. 2003	44
Cs-137	35	Decadal	Breton Sound Estuary	Louisiana	United States	LA	1998	29.75N	89.92W	Upper Basin-2	Marsh	Deltaic		7.7		DeLaune et al. 2003	44
Cs-137	35	Decadal	Breton Sound Estuary	Louisiana	United States	LA	1998	29.75N	89.92W	Upper Basin-3	Marsh	Deltaic		6.8		DeLaune et al. 2003	44
Cs-137	35	Decadal	Breton Sound Estuary	Louisiana	United States	LA	1998	29.75N	89.92W	Upper Basin-4	Marsh	Deltaic		10.3		DeLaune et al. 2003	44
Cs-137	35	Decadal	Breton Sound Estuary	Louisiana	United States	LA	1998	29.75N	89.92W	Upper Basin-5	Marsh	Deltaic		11.1		DeLaune et al. 2003	44
Cs-137	35	Decadal	Breton Sound Estuary	Louisiana	United States	LA	1998	29.75N	89.92W	Upper Basin-6	Marsh	Deltaic		9.4		DeLaune et al. 2003	44
Cs-137	35	Decadal	Breton Sound Estuary	Louisiana	United States	LA	1998	29.75N	89.92W	Upper Basin-7	Marsh	Deltaic		6.9		DeLaune et al. 2003	44
Cs-137	35	Decadal	Breton Sound Estuary	Louisiana	United States	LA	1998	29.75N	89.92W	Upper Basin-8	Marsh	Deltaic		6		DeLaune et al. 2003	44
Cs-137	35	Decadal	Breton Sound Estuary	Louisiana	United States	LA	1998	29.75N	89.92W	Upper Basin-9	Marsh	Deltaic		6.9		DeLaune et al. 2003	44
Cs-137	35	Decadal	Breton Sound Estuary	Louisiana	United States	LA	1998	29.75N	89.92W	Lower Basin-10	Marsh	Deltaic		8.5		DeLaune et al. 2003	44
Cs-137	35	Decadal	Breton Sound Estuary	Louisiana	United States	LA	1998	29.75N	89.92W	Lower Basin-11	Marsh	Deltaic		5.1		DeLaune et al. 2003	44
Cs-137	35	Decadal	Breton Sound Estuary	Louisiana	United States	LA	1998	29.75N	89.92W	Lower Basin-12	Marsh	Deltaic		6		DeLaune et al. 2003	44
Cs-137	35	Decadal	Breton Sound Estuary	Louisiana	United States	LA	1998	29.75N	89.92W	Lower Basin-13	Marsh	Deltaic		7.7		DeLaune et al. 2003	44
Cs-137	35	Decadal	Breton Sound Estuary	Louisiana	United States	LA	1998	29.75N	89.92W	Lower Basin-14	Marsh	Deltaic		6		DeLaune et al. 2003	44
Cs-137	35	Decadal	Breton Sound Estuary	Louisiana	United States	LA	1998	29.75N	89.92W	Lower Basin-15	Marsh	Deltaic		6.5		DeLaune et al. 2003	44
Cs-137	35	Decadal	Breton Sound Estuary	Louisiana	United States	LA	1998	29.75N	89.92W	Lower Basin-16	Marsh	Deltaic		7.7		DeLaune et al. 2003	44
Cs-137	35	Decadal	Breton Sound Estuary	Louisiana	United States	LA	1998	29.75N	89.92W	Lower Basin-17	Marsh	Deltaic		5.5		DeLaune et al. 2003	44
Cs-137	35	Decadal	Breton Sound Estuary	Louisiana	United States	LA	1998	29.75N	89.92W	Lower Basin-18	Marsh	Deltaic		6		DeLaune et al. 2003	44
Cs-137	35	Decadal	Breton Sound Estuary	Louisiana	United States	LA	1998	29.75N	89.92W	Lower Basin-19	Marsh	Deltaic		6.1		DeLaune et al. 2003	44
Cs-137	35	Decadal	Breton Sound Estuary	Louisiana	United States	LA	1998	29.75N	89.92W	Lower Basin-20	Marsh	Deltaic		6.9		DeLaune et al. 2003	44
SMH	1	Sub-decadal	Breton Sound Estuary	Louisiana	United States	LA	1999	29.75N	89.92W	Upper Basin-1	Marsh	Deltaic		3.8		DeLaune et al. 2003	44
SMH	1	Sub-decadal	Breton Sound Estuary	Louisiana	United States	LA	1999	29.75N	89.92W	Upper Basin-2	Marsh	Deltaic		10.7		DeLaune et al. 2003	44
SMH	1	Sub-decadal	Breton Sound Estuary	Louisiana	United States	LA	1999	29.75N	89.92W	Upper Basin-3	Marsh	Deltaic		23		DeLaune et al. 2003	44
SMH	1	Sub-decadal	Breton Sound Estuary	Louisiana	United States	LA	1999	29.75N	89.92W	Upper Basin-4	Marsh	Deltaic		17.4		DeLaune et al. 2003	44
SMH	1	Sub-decadal	Breton Sound Estuary	Louisiana	United States	LA	1999	29.75N	89.92W	Upper Basin-5	Marsh	Deltaic		25.5		DeLaune et al. 2003	44
SMH	1	Sub-decadal	Breton Sound Estuary	Louisiana	United States	LA	1999	29.75N	89.92W	Upper Basin-6	Marsh	Deltaic		15.9		DeLaune et al. 2003	44
SMH	1	Sub-decadal	Breton Sound Estuary	Louisiana	United States	LA	1999	29.75N	89.92W	Upper Basin-7	Marsh	Deltaic		8.8		DeLaune et al. 2003	44
SMH	1	Sub-decadal	Breton Sound Estuary	Louisiana	United States	LA	1999	29.75N	89.92W	Upper Basin-8	Marsh	Deltaic		13.9		DeLaune et al. 2003	44
SMH	1	Sub-decadal	Breton Sound Estuary	Louisiana	United States	LA	1999	29.75N	89.92W	Upper Basin-9	Marsh	Deltaic		36.1		DeLaune et al. 2003	44
SMH	1	Sub-decadal	Breton Sound Estuary	Louisiana	United States	LA	1999	29.75N	89.92W	Lower Basin-10	Marsh	Deltaic		16.7		DeLaune et al. 2003	44
SMH	1	Sub-decadal	Breton Sound Estuary	Louisiana	United States	LA	1999	29.75N	89.92W	Lower Basin-11	Marsh	Deltaic		19.7		DeLaune et al. 2003	44
SMH	1	Sub-decadal	Breton Sound Estuary	Louisiana	United States	LA	1999	29.75N	89.92W	Lower Basin-12	Marsh	Deltaic		11.9		DeLaune et al. 2003	44
SMH	1	Sub-decadal	Breton Sound Estuary	Louisiana	United States	LA	1999	29.75N	89.92W	Lower Basin-13	Marsh	Deltaic		12.8		DeLaune et al. 2003	44
SMH	1	Sub-decadal	Breton Sound Estuary	Louisiana	United States	LA	1999	29.75N	89.92W	Lower Basin-14	Marsh	Deltaic		14.3		DeLaune et al. 2003	44
SMH	1	Sub-decadal	Breton Sound Estuary	Louisiana	United States	LA	1999	29.75N	89.92W	Lower Basin-16	Marsh	Deltaic		10.3		DeLaune et al. 2003	44
SMH	1	Sub-decadal	Breton Sound Estuary	Louisiana	United States	LA	1999	29.75N	89.92W	Lower Basin-18	Marsh	Deltaic		10		DeLaune et al. 2003	44
SMH	1	Sub-decadal	Breton Sound Estuary	Louisiana	United States	LA	1999	29.75N	89.92W	Lower Basin-19	Marsh	Deltaic		11		DeLaune et al. 2003	44
SMH	1	Sub-decadal	Breton Sound Estuary	Louisiana	United States	LA	1999	29.75N	89.92W	Lower Basin-20	Marsh	Deltaic		13.5		DeLaune et al. 2003	44
HMH	171	Centennial	Fresh Pond Marsh	New York	United States	NY-CT	1974	72.78W	40.97N	Spartina Depth Avg_42cm	Marsh	Embayment	Mrsh_Low	2.5		Flessa et al. 1977	45
HMH	171	Centennial	Fresh Pond Marsh	New York	United States	NY-CT	1974	72.78W	40.97N	Spartina Depth Max_80cm	Marsh	Embayment	Mrsh_Low	4.7		Flessa et al. 1977	45
SMH	10	Decadal	Barn Island Marsh	Connecticut	United States	NY-CT	1973	41N	73W	BI	Marsh	Mrsh_High Marsh	Mrsh_High	2		Harrison et al. 1977	46
SMH	10	Decadal	Barn Island Marsh	Connecticut	United States	NY-CT	1973	41N	73W	SC	Marsh	Mrsh_High Marsh	Mrsh_High	6.6		Harrison et al. 1977	46
SMH	2	Sub-decadal	Barn Island Marsh	Connecticut	United States	NY-CT	1966	41N	73W	GI	Marsh	Mrsh_High Marsh	Mrsh_High	3.8		Harrison et al. 1977	46
SMH	10	Decadal	Barn Island Marsh	Connecticut	United States	NY-CT	1973	41N	73W	HRW	Marsh	Mrsh_High Marsh	Mrsh_High	3.6		Harrison et al. 1977	46
SMH	10	Decadal	Barn Island Marsh	Connecticut	United States	NY-CT	1973	41N	73W	NI	Marsh	Mrsh_High Marsh	Mrsh_High	6		Harrison et al. 1977	46
Cs-137	20	Decadal	Barataria Bay	Louisiana	United States	LA	1999	29.75N	89.92W	Freshwater-Levee	Marsh	Deltaic		10.6		Hatton et al. 1983	47
Cs-137	20	Decadal	Barataria Bay	Louisiana	United States	LA	1999	29.75N	89.92W	Freshwater-Levee	Marsh	Deltaic		10.6		Hatton et al. 1983	47
Cs-137	20	Decadal	Barataria Bay	Louisiana	United States	LA	1999	29.75N	89.92W	Freshwater-Levee	Marsh	Deltaic		10.6		Hatton et al. 1983	47
Cs-137	20	Decadal	Barataria Bay	Louisiana	United States	LA	1999	29.75N	89.92W	Freshwater-Levee	Marsh	Deltaic		10.6		Hatton et al. 1983	47
Cs-137	20	Decadal	Barataria Bay	Louisiana	United States	LA	1999	29.75N	89.92W	Freshwater-Backmarsh	Marsh	Deltaic		6.5		Hatton et al. 1983	47
Cs-137	20	Decadal	Barataria Bay	Louisiana	United States	LA	1999	29.75N	89.92W	Freshwater-Backmarsh	Marsh	Deltaic		6.5		Hatton et al. 1983	47
Cs-137	20	Decadal	Barataria Bay	Louisiana	United States	LA	1999	29.75N	89.92W	Freshwater-Backmarsh	Marsh	Deltaic		6.5		Hatton et al. 1983	47
Cs-137	20	Decadal	Barataria Bay	Louisiana	United States	LA	1999	29.75N	89.92W	Freshwater-Backmarsh	Marsh	Deltaic		6.5		Hatton et al. 1983	47
Cs-137	20	Decadal	Barataria Bay	Louisiana	United States	LA	1999	29.75N	89.92W	Freshwater-Backmarsh	Marsh	Deltaic		6.5		Hatton et al. 1983	47
Cs-137	20	Decadal	Barataria Bay	Louisiana	United States	LA	1999	29.75N	89.92W	Freshwater-Backmarsh	Marsh	Deltaic		6.5		Hatton et al. 1983	47
Cs-137	20	Decadal	Barataria Bay	Louisiana	United States	LA	1999	29.75N	89.92W	Intermediate-Levee	Marsh	Deltaic		13.5		Hatton et al. 1983	47
Cs-137	20	Decadal	Barataria Bay	Louisiana	United States	LA	1999	29.75N	89.92W	Intermediate-Levee	Marsh	Deltaic		13.5		Hatton et al. 1983	47
Cs-137	20	Decadal	Barataria Bay	Louisiana	United States	LA	1999	29.75N	89.92W	Intermediate-Levee	Marsh	Deltaic		13.5		Hatton et al. 1983	47
Cs-137	20	Decadal	Barataria Bay	Louisiana	United States	LA	1999	29.75N	89.92W	Intermediate-Backmarsh	Marsh	Deltaic		6.4		Hatton et al. 1983	47
Cs-137	20	Decadal	Barataria Bay	Louisiana	United States	LA	1999	29.75N	89.92W	Intermediate-Backmarsh	Marsh	Deltaic		6.4		Hatton et al. 1983	47
Cs-137	20	Decadal	Barataria Bay	Louisiana	United States	LA	1999	29.75N	89.92W	Intermediate-Backmarsh	Marsh	Deltaic		6.4		Hatton et al. 1983	47
Cs-137	20	Decadal	Barataria Bay	Louisiana	United States	LA	1999	29.75N	89.92W	Intermediate-Backmarsh	Marsh	Deltaic		6.4		Hatton et al. 1983	47
Cs-137	20	Decadal	Barataria Bay	Louisiana	United States	LA	1999	29.75N	89.92W	Intermediate-Backmarsh	Marsh	Deltaic		6.4		Hatton et al. 1983	47
Cs-137	20	Decadal	Barataria Bay	Louisiana	United States	LA	1999	29.75N	89.92W	Intermediate-Backmarsh	Marsh	Deltaic		6.4		Hatton et al. 1983	47
Cs-137	20	Decadal	Barataria Bay	Louisiana	United States	LA	1999	29.75N	89.92W	Intermediate-Backmarsh	Marsh	Deltaic		6.4		Hatton et al. 1983	47
Cs-137	20	Decadal	Barataria Bay	Louisiana	United States	LA	1999	29.75N	89.92W	Brackish-Levee	Marsh	Deltaic		14		Hatton et al. 1983	47
Cs-137	20	Decadal	Barataria Bay	Louisiana	United States	LA	1999	29.75N	89.92W	Brackish-Levee	Marsh	Deltaic		14		Hatton et al. 1983	47
Cs-137	20	Decadal	Barataria Bay	Louisiana	United States	LA	1999	29.75N	89.92W	Brackish-Levee	Marsh	Deltaic		14		Hatton et al. 1983	47
Cs-137	20	Decadal	Barataria Bay	Louisiana	United States	LA	1999	29.75N	89.92W	Brackish-Backmarsh	Marsh	Deltaic		5.9		Hatton et al. 1983	47
Cs-137	20	Decadal	Barataria Bay	Louisiana	United States	LA	1999	29.75N	89.92W	Brackish-Backmarsh	Marsh	Deltaic		5.9		Hatton et al. 1983	47
Cs-137	20	Decadal	Barataria Bay	Louisiana	United States	LA	1999	29.75N	89.92W	Brackish-Backmarsh	Marsh	Deltaic		5.9		Hatton et al. 1983	47
Cs-137	20	Decadal	Barataria Bay	Louisiana	United States	LA	1999	29.75N	89.92W	Brackish-Backmarsh	Marsh	Deltaic		5.9		Hatton et al. 1983	47
Cs-137	20	Decadal	Barataria Bay	Louisiana	United States	LA	1999	29.75N	89.92W	Brackish-Backmarsh	Marsh	Deltaic		5.9		Hatton et al. 1983	47
Cs-137	20	Decadal	Barataria Bay	Louisiana	United States	LA	1999	29.75N	89.92W	Brackish-Backmarsh	Marsh	Deltaic		5.9		Hatton et al. 1983	47
Cs-137	20	Decadal	Barataria Bay	Louisiana	United States	LA	1999	29.75N	89.92W	Brackish-Backmarsh	Marsh	Deltaic		5.9		Hatton et al. 1983	47
Cs-137	20	Decadal	Barataria Bay	Louisiana	United States	LA	1999	29.75N	89.92W	Brackish-Backmarsh	Marsh	Deltaic		5.9		Hatton et al. 1983	47
Cs-137	20	Decadal	Barataria Bay	Louisiana	United States	LA	1999	29.75N	89.92W	Brackish-Backmarsh	Marsh	Deltaic		5.9		Hatton et al. 1983	47
Cs-137	20	Decadal	Barataria Bay	Louisiana	United States	LA	1999	29.75N	89.92W	Salt-Levee	Marsh	Deltaic		13.5		Hatton et al. 1983	47
Cs-137	20	Decadal	Barataria Bay	Louisiana	United States	LA	1999	29.75N	89.92W	Salt-Backmarsh	Marsh	Deltaic		7.5		Hatton et al. 1983	47
Cs-137	20	Decadal	Barataria Bay	Louisiana	United States	LA	1999	29.75N	89.92W	Salt-Backmarsh	Marsh	Deltaic		7.5		Hatton et al. 1983	47
Cs-137	20	Decadal	Barataria Bay	Louisiana	United States	LA	1999	29.75N	89.92W	Salt-Backmarsh	Marsh	Deltaic		7.5		Hatton et al. 1983	47
Cs-137	20	Decadal	Barataria Bay	Louisiana	United States	LA	1999	29.75N	89.92W	Salt-Backmarsh	Marsh	Deltaic		7.5		Hatton et al. 1983	47
Cs-137	20	Decadal	Barataria Bay	Louisiana	United States	LA	1999	29.75N	89.92W	Salt-Backmarsh	Marsh	Deltaic		7.5		Hatton et al. 1983	47
Cs-137	20	Decadal	Barataria Bay	Louisiana	United States	LA	1999	29.75N	89.92W	Salt-Backmarsh	Marsh	Deltaic		7.5		Hatton et al. 1983	47
Cs-137	20	Decadal	Barataria Bay	Louisiana	United States	LA	1999	29.75N	89.92W	Salt-Backmarsh	Marsh	Deltaic		7.5		Hatton et al. 1983	47
SMH & Original SET	4	Sub-decadal	Rhone River Delta	Camargue	France	NW-Med.	1996	4.83E	43.32N	R1	Marsh	Deltaic	Mrsh_Riv	21	11.5	Hensel et al. 1999	48
SMH & Original SET	4	Sub-decadal	Rhone River Delta	Camargue	France	NW-Med.	1996	4.83E	43.32N	R2	Marsh	Deltaic	Mrsh_Riv	19	20.5	Hensel et al. 1999	48
SMH & Original SET	4	Sub-decadal	Rhone River Delta	Camargue	France	NW-Med.	1996	4.83E	43.32N	R3	Marsh	Deltaic	Mrsh_Riv	13	14.5	Hensel et al. 1999	48
SMH & Original SET	4	Sub-decadal	Rhone River Delta	Camargue	France	NW-Med.	1996	4.83E	43.32N	R4	Marsh	Deltaic	Mrsh_Riv	12.5	11.5	Hensel et al. 1999	48
SMH & Original SET	4	Sub-decadal	Rhone River Delta	Camargue	France	NW-Med.	1996	4.83E	43.32N	R5	Marsh	Deltaic	Mrsh_Riv	6	4	Hensel et al. 1999	48
SMH & Original SET	4	Sub-decadal	Rhone River Delta	Camargue	France	NW-Med.	1996	4.83E	43.32N	R6	Marsh	Deltaic	Mrsh_Riv	4.5	6.25	Hensel et al. 1999	48
SMH & Original SET	4	Sub-decadal	Rhone River Delta	Camargue	France	NW-Med.	1996	4.83E	43.32N	M1	Marsh	Deltaic	Mrsh_Mar	1	0.25	Hensel et al. 1999	48
SMH & Original SET	4	Sub-decadal	Rhone River Delta	Camargue	France	NW-Med.	1996	4.83E	43.32N	M2	Marsh	Deltaic	Mrsh_Mar	1	0	Hensel et al. 1999	48
SMH & Original SET	4	Sub-decadal	Rhone River Delta	Camargue	France	NW-Med.	1996	4.83E	43.32N	I1	Marsh	Deltaic	Mrsh_Imp	0.625	1.5	Hensel et al. 1999	48
SMH & Original SET	4	Sub-decadal	Rhone River Delta	Camargue	France	NW-Med.	1996	4.83E	43.32N	I2	Marsh	Deltaic	Mrsh_Imp	0.25	-0.5	Hensel et al. 1999	48
SMH & Original SET	4	Sub-decadal	Rhone River Delta	Camargue	France	NW-Med.	1996	4.83E	43.32N	I3	Marsh	Deltaic	Mrsh_Imp	1.75	0.75	Hensel et al. 1999	48
SMH & Original SET	4	Sub-decadal	Rhone River Delta	Camargue	France	NW-Med.	1996	4.83E	43.32N	I4	Marsh	Deltaic	Mrsh_Imp	1	0.625	Hensel et al. 1999	48
SMH & Original SET	4	Sub-decadal	Rhone River Delta	Camargue	France	NW-Med.	1996	4.83E	43.32N	I5	Marsh	Deltaic	Mrsh_Imp	4.5	5	Hensel et al. 1999	48
SMH & Original SET	4	Sub-decadal	Rhone River Delta	Camargue	France	NW-Med.	1996	4.83E	43.32N	I6	Marsh	Deltaic	Mrsh_Imp	0	-1.125	Hensel et al. 1999	48
SMH & Original SET	4	Sub-decadal	Rhone River Delta	Camargue	France	NW-Med.	1996	4.83E	43.32N	I7	Marsh	Deltaic	Mrsh_Imp	0.5	-1.25	Hensel et al. 1999	48
SMH & Original SET	4	Sub-decadal	Rhone River Delta	Camargue	France	NW-Med.	1996	4.83E	43.32N	I8	Marsh	Deltaic	Mrsh_Imp	0.25	0	Hensel et al. 1999	48
SMH & Original SET	4	Sub-decadal	Rhone River Delta	Camargue	France	NW-Med.	1996	4.83E	43.32N	I9	Marsh	Deltaic	Mrsh_Imp	3.75	3.25	Hensel et al. 1999	48
SMH & Original SET	4	Sub-decadal	Rhone River Delta	Camargue	France	NW-Med.	1996	4.83E	43.32N	I10	Marsh	Deltaic	Mrsh_Imp	2.25	3.25	Hensel et al. 1999	48
Cs-137	49	Decadal	NY & CT Marshes	NY & CT	United States	NY-CT	2012	73W	71N	14 Site Average	Marsh			3		Hill and Anisfeld 2015	49
Cs-137	49	Decadal	NY & CT Marshes	NY & CT	United States	NY-CT	2012	73W	71N	14 Site Average	Marsh			3		Hill and Anisfeld 2015	49
Cs-137	49	Decadal	NY & CT Marshes	NY & CT	United States	NY-CT	2012	73W	71N	14 Site Average	Marsh			3		Hill and Anisfeld 2015	49
Cs-137	49	Decadal	NY & CT Marshes	NY & CT	United States	NY-CT	2012	73W	71N	14 Site Average	Marsh			3		Hill and Anisfeld 2015	49
Cs-137	49	Decadal	NY & CT Marshes	NY & CT	United States	NY-CT	2012	73W	71N	14 Site Average	Marsh			3		Hill and Anisfeld 2015	49
Cs-137	49	Decadal	NY & CT Marshes	NY & CT	United States	NY-CT	2012	73W	71N	14 Site Average	Marsh			3		Hill and Anisfeld 2015	49
Cs-137	49	Decadal	NY & CT Marshes	NY & CT	United States	NY-CT	2012	73W	71N	14 Site Average	Marsh			3		Hill and Anisfeld 2015	49
Cs-137	49	Decadal	NY & CT Marshes	NY & CT	United States	NY-CT	2012	73W	71N	14 Site Average	Marsh			3		Hill and Anisfeld 2015	49
Cs-137	49	Decadal	NY & CT Marshes	NY & CT	United States	NY-CT	2012	73W	71N	14 Site Average	Marsh			3		Hill and Anisfeld 2015	49
Cs-137	49	Decadal	NY & CT Marshes	NY & CT	United States	NY-CT	2012	73W	71N	14 Site Average	Marsh			3		Hill and Anisfeld 2015	49
Cs-137	49	Decadal	NY & CT Marshes	NY & CT	United States	NY-CT	2012	73W	71N	14 Site Average	Marsh			3		Hill and Anisfeld 2015	49
Cs-137	49	Decadal	NY & CT Marshes	NY & CT	United States	NY-CT	2012	73W	71N	14 Site Average	Marsh			3		Hill and Anisfeld 2015	49
Cs-137	49	Decadal	NY & CT Marshes	NY & CT	United States	NY-CT	2012	73W	71N	14 Site Average	Marsh			3		Hill and Anisfeld 2015	49
Cs-137	49	Decadal	NY & CT Marshes	NY & CT	United States	NY-CT	2012	73W	71N	14 Site Average	Marsh			3		Hill and Anisfeld 2015	49
Pb-210 CRS	100	Centennial	Saw Mill Creek, Staten Island	New York	United States	NY-CT	2012	73W	71N	1	Marsh	Estuarine		1.71717		Hill and Anisfeld 2015	49
Pb-210 CRS	117	Centennial	Spring Creek, Queens	New York	United States	NY-CT	2012	73W	71N	2	Marsh	Estuarine		2.39316		Hill and Anisfeld 2015	49
Pb-210 CRS	110	Centennial	Hutchinson River, Bronx	New York	United States	NY-CT	2012	73W	71N	3	Marsh	Estuarine		1.90909		Hill and Anisfeld 2015	49
Pb-210 CRS	114	Centennial	Pelham Bay Park, Bronx	New York	United States	NY-CT	2012	73W	71N	4	Marsh	Embayment		1.14035		Hill and Anisfeld 2015	49
Pb-210 CRS	117	Centennial	Otter Creek, Mamaroneck	New York	United States	NY-CT	2012	73W	71N	5	Marsh	Estuarine		1.79487		Hill and Anisfeld 2015	49
Pb-210 CRS	107	Centennial	Marshlands Conservancy, Rye	New York	United States	NY-CT	2012	73W	71N	6	Marsh	Embayment		2.52336		Hill and Anisfeld 2015	49
Pb-210 CRS	111	Centennial	Village Creek, Norwalk	Connecticut	United States	NY-CT	2012	73W	71N	7	Marsh	Estuarine		1.26126		Hill and Anisfeld 2015	49
Pb-210 CRS	107	Centennial	Harborview, Norwalk	Connecticut	United States	NY-CT	2012	73W	71N	8	Marsh	Embayment		2.8972		Hill and Anisfeld 2015	49
Pb-210 CRS	117	Centennial	Canfield Island Cove, Norwalk	Connecticut	United States	NY-CT	2012	73W	71N	9	Marsh	Embayment		2.64957		Hill and Anisfeld 2015	49
Pb-210 CRS	112	Centennial	Sherwood Island state Park, Westport	Connecticut	United States	NY-CT	2012	73W	71N	10	Marsh	Embayment		2.8		Hill and Anisfeld 2015	49
Pb-210 CRS	112	Centennial	Green Farms	Connecticut	United States	NY-CT	2012	73W	71N	11	Marsh	Embayment		2.76786		Hill and Anisfeld 2015	49
Pb-210 CRS	118	Centennial	Gulf Pond East, Milford	Connecticut	United States	NY-CT	2012	73W	71N	12	Marsh	Embayment		4.32203		Hill and Anisfeld 2015	49
Pb-210 CRS	112	Centennial	Oyster River, Milford	Connecticut	United States	NY-CT	2012	73W	71N	13	Marsh	Estuarine		1.96429		Hill and Anisfeld 2015	49
Pb-210 CRS	107	Centennial	Banca Marsh, Branford	Connecticut	United States	NY-CT	2012	73W	71N	14	Marsh	Embayment		3.50743		Hill and Anisfeld 2015	49
SMH & Deep Pipe SET	4	Sub-decadal	Kooragang Island, Hunter River	New South Wales	Australia	S.Aust.	2008	151.8E	32.9S	Site 1	Mangrove	Estuarine		3.66	2.45	Howe et al. 2009	50
SMH & Deep Pipe SET	4	Sub-decadal	Kooragang Island, Hunter River	New South Wales	Australia	S.Aust.	2008	151.8E	32.9S	Site 1	Mangrove	Estuarine		3.66	2.45	Howe et al. 2009	50
SMH & Deep Pipe SET	4	Sub-decadal	Kooragang Island, Hunter River	New South Wales	Australia	S.Aust.	2008	151.8E	32.9S	Site 1	Mangrove	Estuarine		3.66	2.45	Howe et al. 2009	50
SMH & Deep Pipe SET	4	Sub-decadal	Kooragang Island, Hunter River	New South Wales	Australia	S.Aust.	2008	151.8E	32.9S	Site 2	Mangrove	Estuarine		1.89	3.31	Howe et al. 2009	50
SMH & Deep Pipe SET	4	Sub-decadal	Kooragang Island, Hunter River	New South Wales	Australia	S.Aust.	2008	151.8E	32.9S	Site 2	Mangrove	Estuarine		1.89	3.31	Howe et al. 2009	50
SMH & Deep Pipe SET	4	Sub-decadal	Kooragang Island, Hunter River	New South Wales	Australia	S.Aust.	2008	151.8E	32.9S	Site 2	Mangrove	Estuarine		1.89	3.31	Howe et al. 2009	50
SMH & Deep Pipe SET	4	Sub-decadal	Kooragang Island, Hunter River	New South Wales	Australia	S.Aust.	2008	151.8E	32.9S	Site 1	Marsh	Estuarine	Mrsh_High	3.37	2.02	Howe et al. 2009	50
SMH & Deep Pipe SET	4	Sub-decadal	Kooragang Island, Hunter River	New South Wales	Australia	S.Aust.	2008	151.8E	32.9S	Site 1	Marsh	Estuarine	Mrsh_High	3.37	2.02	Howe et al. 2009	50
SMH & Deep Pipe SET	4	Sub-decadal	Kooragang Island, Hunter River	New South Wales	Australia	S.Aust.	2008	151.8E	32.9S	Site 1	Marsh	Estuarine	Mrsh_High	3.37	2.02	Howe et al. 2009	50
SMH & Deep Pipe SET	4	Sub-decadal	Kooragang Island, Hunter River	New South Wales	Australia	S.Aust.	2008	151.8E	32.9S	Site 2	Marsh	Estuarine	Mrsh_High	0.98	1.78	Howe et al. 2009	50
SMH & Deep Pipe SET	4	Sub-decadal	Kooragang Island, Hunter River	New South Wales	Australia	S.Aust.	2008	151.8E	32.9S	Site 2	Marsh	Estuarine	Mrsh_High	0.98	1.78	Howe et al. 2009	50
SMH & Deep Pipe SET	4	Sub-decadal	Kooragang Island, Hunter River	New South Wales	Australia	S.Aust.	2008	151.8E	32.9S	Site 2	Marsh	Estuarine	Mrsh_High	0.98	1.78	Howe et al. 2009	50
SMH & Original SET	1.74	Sub-decadal	Ebro River Delta	Tarragona, Catalonia	Spain	NW-Med.	1994	0.73E	40.72N	Garxal_Brackish_Site1	Marsh	Deltaic	Mrsh_Mar		8	Ibanez et al. 1997	51
SMH & Original SET	1.74	Sub-decadal	Ebro River Delta	Tarragona, Catalonia	Spain	NW-Med.	1994	0.73E	40.72N	Garxal_Brackish_Site2	Marsh	Deltaic	Mrsh_Mar		6.89	Ibanez et al. 1997	51
SMH & Original SET	1.74	Sub-decadal	Ebro River Delta	Tarragona, Catalonia	Spain	NW-Med.	1994	0.73E	40.72N	Migjorn_Salt_Site1	Marsh	Deltaic	Mrsh_Mar		1.03	Ibanez et al. 1997	51
SMH & Original SET	1.74	Sub-decadal	Ebro River Delta	Tarragona, Catalonia	Spain	NW-Med.	1994	0.73E	40.72N	Migjorn_Salt_Site2	Marsh	Deltaic	Mrsh_Mar		1.03	Ibanez et al. 1997	51
SMH	2.02	Sub-decadal	Ebro River Delta	Tarragona, Catalonia	Spain	NW-Med.	1994	0.73E	40.72N	Garxal_Brackish_Site1	Marsh	Deltaic	Mrsh_Mar	3.86		Ibanez et al. 1997	51
SMH	2.02	Sub-decadal	Ebro River Delta	Tarragona, Catalonia	Spain	NW-Med.	1994	0.73E	40.72N	Garxal_Brackish_Site2	Marsh	Deltaic	Mrsh_Mar	3.96		Ibanez et al. 1997	51
SMH & Original SET	4	Sub-decadal	Caernarvon	Louisiana	United States	LA	2000	29.82N	89.93W	Near	Marsh	Deltaic		11.1	4.2	Lane et al. 2006	52
SMH & Original SET	4	Sub-decadal	Caernarvon	Louisiana	United States	LA	2000	29.78N	89.79W	Mid	Marsh	Deltaic		7.5	1.6	Lane et al. 2006	52
SMH & Original SET	4	Sub-decadal	Caernarvon	Louisiana	United States	LA	2000	29.70N	89.91W	Far	Marsh	Deltaic		15.7	3.6	Lane et al. 2006	52
SMH & Original SET	4	Sub-decadal	West Pointe a la Hache	Louisiana	United States	LA	2000	29.56N	89.81	Near	Marsh	Deltaic		18.4	5.6	Lane et al. 2006	52
SMH & Original SET	4	Sub-decadal	West Pointe a la Hache	Louisiana	United States	LA	2000	29.51N	89.77W	Mid	Marsh	Deltaic		12.4	7	Lane et al. 2006	52
SMH & Original SET	4	Sub-decadal	West Pointe a la Hache	Louisiana	United States	LA	2000	29.50N	89.75W	Far	Marsh	Deltaic		12.9	2.7	Lane et al. 2006	52
SMH & Original SET	3	Sub-decadal	Violet	Louisiana	United States	LA	1999	29.90N	89.88W	Near	Marsh	Deltaic		4.4	-23.4	Lane et al. 2006	52
SMH & Original SET	3	Sub-decadal	Violet	Louisiana	United States	LA	1999	29.90N	89.85W	Mid	Marsh	Deltaic		3.4	-11.8	Lane et al. 2006	52
SMH & Original SET	3	Sub-decadal	Violet	Louisiana	United States	LA	1999	29.89N	89.85W	Far	Marsh	Deltaic		4.4	-11	Lane et al. 2006	52
SMH	3	Sub-decadal	East Moreton Bay	Queensland	Australia	N.Aust.	2010	153.8E	27.5S		Mangrove	Embayment		8.5		Lovelock et al. 2011	53
SMH	3	Sub-decadal	East Moreton Bay	Queensland	Australia	N.Aust.	2010	153.8E	27.5S		Mangrove	Embayment		8.5		Lovelock et al. 2011	53
SMH	3	Sub-decadal	East Moreton Bay	Queensland	Australia	N.Aust.	2010	153.8E	27.5S		Mangrove	Embayment		8.5		Lovelock et al. 2011	53
SMH	3	Sub-decadal	Western Moreton Bay	Queensland	Australia	N.Aust.	2010	153.8E	27.5S		Mangrove	Embayment		9.6		Lovelock et al. 2011	53
SMH	3	Sub-decadal	Western Moreton Bay	Queensland	Australia	N.Aust.	2010	153.8E	27.5S		Mangrove	Embayment		9.6		Lovelock et al. 2011	53
SMH	3	Sub-decadal	Western Moreton Bay	Queensland	Australia	N.Aust.	2010	153.8E	27.5S		Mangrove	Embayment		9.6		Lovelock et al. 2011	53
SMH	3	Sub-decadal	East Moreton Bay	Queensland	Australia	N.Aust.	2010	153.8E	27.5S		Marsh	Embayment	Mrsh_High	1.5		Lovelock et al. 2011	53
SMH	3	Sub-decadal	East Moreton Bay	Queensland	Australia	N.Aust.	2010	153.8E	27.5S		Marsh	Embayment	Mrsh_High	1.5		Lovelock et al. 2011	53
SMH	3	Sub-decadal	East Moreton Bay	Queensland	Australia	N.Aust.	2010	153.8E	27.5S		Marsh	Embayment	Mrsh_High	1.5		Lovelock et al. 2011	53
SMH	3	Sub-decadal	Western Moreton Bay	Queensland	Australia	N.Aust.	2010	153.8E	27.5S		Marsh	Embayment	Mrsh_Low	0.8		Lovelock et al. 2011	53
SMH	3	Sub-decadal	Western Moreton Bay	Queensland	Australia	N.Aust.	2010	153.8E	27.5S		Marsh	Embayment	Mrsh_Low	0.8		Lovelock et al. 2011	53
SMH	3	Sub-decadal	Western Moreton Bay	Queensland	Australia	N.Aust.	2010	153.8E	27.5S		Marsh	Embayment	Mrsh_Low	0.8		Lovelock et al. 2011	53
Cs-137	24	Decadal	Rookery Bay	Florida	United States	SW-FL	1987	26N	81.7W	10m	Mangrove	Estuarine	Mng_Basin	2.9		Lynch et al. 1989	54
Pb-210 CIC	100	Centennial	Rookery Bay	Florida	United States	SW-FL	1987	26N	81.7W	10m	Mangrove	Estuarine	Mng_Basin	2.2		Lynch et al. 1989	54
Cs-137	24	Decadal	Rookery Bay	Florida	United States	SW-FL	1987	26N	81.7W	30m	Mangrove	Estuarine	Mng_Basin	2.9		Lynch et al. 1989	54
Pb-210 CIC	100	Centennial	Rookery Bay	Florida	United States	SW-FL	1987	26N	81.7W	30m	Mangrove	Estuarine	Mng_Basin	2.2		Lynch et al. 1989	54
Cs-137	24	Decadal	Rookery Bay	Florida	United States	SW-FL	1987	26N	81.7W	50m	Mangrove	Estuarine	Mng_Basin	2.9		Lynch et al. 1989	54
Pb-210 CIC	100	Centennial	Rookery Bay	Florida	United States	SW-FL	1987	26N	81.7W	50m	Mangrove	Estuarine	Mng_Basin	2.5		Lynch et al. 1989	54
Cs-137	24	Decadal	Rookery Bay	Florida	United States	SW-FL	1987	26N	81.7W	70m	Mangrove	Estuarine	Mng_Basin	2.9		Lynch et al. 1989	54
Pb-210 CIC	100	Centennial	Rookery Bay	Florida	United States	SW-FL	1987	26N	81.7W	70m	Mangrove	Estuarine	Mng_Basin	2.2		Lynch et al. 1989	54
SMH & Original SET	3.75	Sub-decadal	Rookery Bay	Florida	United States	SW-FL				Basin1	Mangrove	Estuarine	Mng_Basin	2	3.9	McKee 2011	55
SMH & Original SET	3.5	Sub-decadal	Rookery Bay	Florida	United States	SW-FL				Basin3	Mangrove	Estuarine	Mng_Basin	7.6	1.1	McKee 2011	55
SMH & Original SET	3.5	Sub-decadal	Rookery Bay	Florida	United States	SW-FL				Fringe3	Mangrove	Estuarine	Mng_Fringe	5.7	0.6	McKee 2011	55
Pb-210 CIC	88	Decadal	Flax Pond	New York	United States	NY-CT	1976	73.13W	40.95N		Marsh	Embayment	Mrsh_Low	4		Richard 1978	56
SMH	1.7	Sub-decadal	Flax Pond	New York	United States	NY-CT	1976	73.13W	40.95N	Colonizing Spartina	Marsh	Embayment	Mrsh_Low	18		Richard 1978	56
SMH	1.7	Sub-decadal	Flax Pond	New York	United States	NY-CT	1976	73.13W	40.95N	Established Spartina	Marsh	Embayment	Mrsh_Low	3.6		Richard 1978	56
Cs-137	29	Decadal	Fourleague Bay	Louisiana	United States	LA	1992	29.3N	91.2W	Saline_Stable	Marsh	Deltaic		5.9		Nyman et al. 2006	57
Cs-137	29	Decadal	Fourleague Bay	Louisiana	United States	LA	1992	29.3N	91.2W	Saline_Stable	Marsh	Deltaic		5.9		Nyman et al. 2006	57
Cs-137	29	Decadal	Fourleague Bay	Louisiana	United States	LA	1992	29.3N	91.2W	Saline_Stable	Marsh	Deltaic		5.9		Nyman et al. 2006	57
Cs-137	29	Decadal	Fourleague Bay	Louisiana	United States	LA	1992	29.3N	91.2W	Saline_Stable	Marsh	Deltaic		5.9		Nyman et al. 2006	57
Cs-137	29	Decadal	Fourleague Bay	Louisiana	United States	LA	1992	29.3N	91.2W	Saline_Stable	Marsh	Deltaic		5.9		Nyman et al. 2006	57
Cs-137	29	Decadal	Fourleague Bay	Louisiana	United States	LA	1992	29.3N	91.2W	Saline_Stable	Marsh	Deltaic		5.9		Nyman et al. 2006	57
Cs-137	29	Decadal	Fourleague Bay	Louisiana	United States	LA	1992	29.3N	91.2W	Saline_Stable	Marsh	Deltaic		5.9		Nyman et al. 2006	57
Cs-137	29	Decadal	Fourleague Bay	Louisiana	United States	LA	1992	29.3N	91.2W	Saline_Stable	Marsh	Deltaic		5.9		Nyman et al. 2006	57
Cs-137	29	Decadal	Fourleague Bay	Louisiana	United States	LA	1992	29.3N	91.2W	Saline_Stable	Marsh	Deltaic		5.9		Nyman et al. 2006	57
Cs-137	29	Decadal	Fourleague Bay	Louisiana	United States	LA	1992	29.3N	91.2W	Saline_Stable	Marsh	Deltaic		5.9		Nyman et al. 2006	57
Cs-137	29	Decadal	Fourleague Bay	Louisiana	United States	LA	1992	29.3N	91.2W	Saline_Stable	Marsh	Deltaic		5.9		Nyman et al. 2006	57
Cs-137	29	Decadal	Fourleague Bay	Louisiana	United States	LA	1992	29.3N	91.2W	Saline_Stable	Marsh	Deltaic		5.9		Nyman et al. 2006	57
Cs-137	29	Decadal	Fourleague Bay	Louisiana	United States	LA	1992	29.3N	91.2W	Brackish_Stable	Marsh	Deltaic		8.8		Nyman et al. 2006	57
Cs-137	29	Decadal	Fourleague Bay	Louisiana	United States	LA	1992	29.3N	91.2W	Brackish_Stable	Marsh	Deltaic		8.8		Nyman et al. 2006	57
Cs-137	29	Decadal	Fourleague Bay	Louisiana	United States	LA	1992	29.3N	91.2W	Brackish_Stable	Marsh	Deltaic		8.8		Nyman et al. 2006	57
Cs-137	29	Decadal	Fourleague Bay	Louisiana	United States	LA	1992	29.3N	91.2W	Brackish_Stable	Marsh	Deltaic		8.8		Nyman et al. 2006	57
Cs-137	29	Decadal	Fourleague Bay	Louisiana	United States	LA	1992	29.3N	91.2W	Brackish_Stable	Marsh	Deltaic		8.8		Nyman et al. 2006	57
Cs-137	29	Decadal	Fourleague Bay	Louisiana	United States	LA	1992	29.3N	91.2W	Brackish_Stable	Marsh	Deltaic		8.8		Nyman et al. 2006	57
Cs-137	29	Decadal	Fourleague Bay	Louisiana	United States	LA	1992	29.3N	91.2W	Brackish_Stable	Marsh	Deltaic		8.8		Nyman et al. 2006	57
Cs-137	29	Decadal	Fourleague Bay	Louisiana	United States	LA	1992	29.3N	91.2W	Brackish_Stable	Marsh	Deltaic		8.8		Nyman et al. 2006	57
Cs-137	29	Decadal	Fourleague Bay	Louisiana	United States	LA	1992	29.3N	91.2W	Brackish_Stable	Marsh	Deltaic		8.8		Nyman et al. 2006	57
Cs-137	29	Decadal	Fourleague Bay	Louisiana	United States	LA	1992	29.3N	91.2W	Brackish_Stable	Marsh	Deltaic		8.8		Nyman et al. 2006	57
Cs-137	29	Decadal	Fourleague Bay	Louisiana	United States	LA	1992	29.3N	91.2W	Brackish_Stable	Marsh	Deltaic		8.8		Nyman et al. 2006	57
Cs-137	29	Decadal	Fourleague Bay	Louisiana	United States	LA	1992	29.3N	91.2W	Brackish_Stable	Marsh	Deltaic		8.8		Nyman et al. 2006	57
Cs-137	29	Decadal	Lake Barre	Louisiana	United States	LA	1992	29.5N	91W	Saline_Deteriorating	Marsh	Deltaic		9.8		Nyman et al. 2006	57
Cs-137	29	Decadal	Lake Barre	Louisiana	United States	LA	1992	29.5N	91W	Saline_Deteriorating	Marsh	Deltaic		9.8		Nyman et al. 2006	57
Cs-137	29	Decadal	Lake Barre	Louisiana	United States	LA	1992	29.5N	91W	Saline_Deteriorating	Marsh	Deltaic		9.8		Nyman et al. 2006	57
Cs-137	29	Decadal	Lake Barre	Louisiana	United States	LA	1992	29.5N	91W	Saline_Deteriorating	Marsh	Deltaic		9.8		Nyman et al. 2006	57
Cs-137	29	Decadal	Lake Barre	Louisiana	United States	LA	1992	29.5N	91W	Saline_Deteriorating	Marsh	Deltaic		9.8		Nyman et al. 2006	57
Cs-137	29	Decadal	Lake Barre	Louisiana	United States	LA	1992	29.5N	91W	Saline_Deteriorating	Marsh	Deltaic		9.8		Nyman et al. 2006	57
Cs-137	29	Decadal	Lake Barre	Louisiana	United States	LA	1992	29.5N	91W	Saline_Deteriorating	Marsh	Deltaic		9.8		Nyman et al. 2006	57
Cs-137	29	Decadal	Lake Barre	Louisiana	United States	LA	1992	29.5N	91W	Saline_Deteriorating	Marsh	Deltaic		9.8		Nyman et al. 2006	57
Cs-137	29	Decadal	Lake Barre	Louisiana	United States	LA	1992	29.5N	91W	Saline_Deteriorating	Marsh	Deltaic		9.8		Nyman et al. 2006	57
Cs-137	29	Decadal	Lake Barre	Louisiana	United States	LA	1992	29.5N	91W	Saline_Deteriorating	Marsh	Deltaic		9.8		Nyman et al. 2006	57
Cs-137	29	Decadal	Lake Barre	Louisiana	United States	LA	1992	29.5N	91W	Saline_Deteriorating	Marsh	Deltaic		9.8		Nyman et al. 2006	57
Cs-137	29	Decadal	Lake Barre	Louisiana	United States	LA	1992	29.5N	91W	Saline_Deteriorating	Marsh	Deltaic		9.8		Nyman et al. 2006	57
Cs-137	29	Decadal	Lake Barre	Louisiana	United States	LA	1992	29.5N	91W	Saline_Deteriorating	Marsh	Deltaic		9.8		Nyman et al. 2006	57
Cs-137	29	Decadal	Lake Barre	Louisiana	United States	LA	1992	29.5N	91W	Saline_Deteriorating	Marsh	Deltaic		9.8		Nyman et al. 2006	57
Cs-137	29	Decadal	Lake Barre	Louisiana	United States	LA	1992	29.5N	91W	Saline_Deteriorating	Marsh	Deltaic		9.8		Nyman et al. 2006	57
Cs-137	29	Decadal	Lake Barre	Louisiana	United States	LA	1992	29.5N	91W	Saline_Deteriorating	Marsh	Deltaic		9.8		Nyman et al. 2006	57
Cs-137	29	Decadal	Lake Barre	Louisiana	United States	LA	1992	29.5N	91W	Saline_Deteriorating	Marsh	Deltaic		9.8		Nyman et al. 2006	57
Cs-137	29	Decadal	Lake Barre	Louisiana	United States	LA	1992	29.5N	91W	Saline_Deteriorating	Marsh	Deltaic		9.8		Nyman et al. 2006	57
Cs-137	29	Decadal	Lake Barre	Louisiana	United States	LA	1992	29.5N	91W	Saline_Deteriorating	Marsh	Deltaic		9.8		Nyman et al. 2006	57
Cs-137	29	Decadal	Lake Barre	Louisiana	United States	LA	1992	29.5N	91W	Saline_Deteriorating	Marsh	Deltaic		9.8		Nyman et al. 2006	57
Cs-137	29	Decadal	Lake Barre	Louisiana	United States	LA	1992	29.5N	91W	Saline_Deteriorating	Marsh	Deltaic		9.8		Nyman et al. 2006	57
Cs-137	29	Decadal	Lake Barre	Louisiana	United States	LA	1992	29.5N	91W	Brackish_Deteriorating	Marsh	Deltaic		9.6		Nyman et al. 2006	57
Cs-137	29	Decadal	Lake Barre	Louisiana	United States	LA	1992	29.5N	91W	Brackish_Deteriorating	Marsh	Deltaic		9.6		Nyman et al. 2006	57
Cs-137	29	Decadal	Lake Barre	Louisiana	United States	LA	1992	29.5N	91W	Brackish_Deteriorating	Marsh	Deltaic		9.6		Nyman et al. 2006	57
Cs-137	29	Decadal	Lake Barre	Louisiana	United States	LA	1992	29.5N	91W	Brackish_Deteriorating	Marsh	Deltaic		9.6		Nyman et al. 2006	57
Cs-137	29	Decadal	Lake Barre	Louisiana	United States	LA	1992	29.5N	91W	Brackish_Deteriorating	Marsh	Deltaic		9.6		Nyman et al. 2006	57
Cs-137	29	Decadal	Lake Barre	Louisiana	United States	LA	1992	29.5N	91W	Brackish_Deteriorating	Marsh	Deltaic		9.6		Nyman et al. 2006	57
Cs-137	29	Decadal	Lake Barre	Louisiana	United States	LA	1992	29.5N	91W	Brackish_Deteriorating	Marsh	Deltaic		9.6		Nyman et al. 2006	57
Cs-137	29	Decadal	Lake Barre	Louisiana	United States	LA	1992	29.5N	91W	Brackish_Deteriorating	Marsh	Deltaic		9.6		Nyman et al. 2006	57
Pb-210 CIC	100	Centennial	Barn Island Marsh	Connecticut	United States	NY-CT	1994	71.9W	41.3N	Bloom's Point	Marsh	Embayment	Mrsh_High	2.02		Orson et al. 1998	58
Pb-210 CIC	100	Centennial	Barn Island Marsh	Connecticut	United States	NY-CT	1994	71.9W	41.3N	Headquarters	Marsh	Embayment	Mrsh_High	1.8		Orson et al. 1998	58
Pb-210 CIC	100	Centennial	Barn Island Marsh	Connecticut	United States	NY-CT	1994	71.9W	41.3N	Davis	Marsh	Embayment	Mrsh_Low	3.3		Orson et al. 1998	58
Cs-137	40	Decadal	Barn Island Marsh	Connecticut	United States	NY-CT	1994	71.9W	41.3N	Bloom's Point	Marsh	Embayment	Mrsh_High	2.25		Orson et al. 1998	58
Cs-138	40	Decadal	Barn Island Marsh	Connecticut	United States	NY-CT	1994	71.9W	41.3N	Headquarters	Marsh	Embayment	Mrsh_High	2.25		Orson et al. 1998	58
Cs-139	40	Decadal	Barn Island Marsh	Connecticut	United States	NY-CT	1994	71.9W	41.3N	Davis	Marsh	Embayment	Mrsh_Low	2.9		Orson et al. 1998	58
SMH	11	Decadal	Barn Island Marsh	Connecticut	United States	NY-CT	1994	71.9W	41.3N	Bloom's Point	Marsh	Embayment	Mrsh_High	1.8		Orson et al. 1998	58
SMH	9	Sub-decadal	Barn Island Marsh	Connecticut	United States	NY-CT	1994	71.9W	41.3N	Bloom's Point	Marsh	Embayment	Mrsh_High	1.7		Orson et al. 1998	58
Pb-210 CIC	49	Decadal	Kooweerup, Western Port Bay	Victoria	Australia	S.Aust.	2003	145.38E	38.22S		Marsh	Embayment		1.63		Rogers et al. 2005	59
Pb-210 CIC	116	Centennial	Quail Island , Western Port Bay	Victoria	Australia	S.Aust.	2003	145.3E	38.22S		Marsh	Embayment		1.4		Rogers et al. 2005	59
Pb-210 CIC	100	Centennial	Rhyll, Western Port Bay	Victoria	Australia	S.Aust.	2003	145.3E	38.47S		Marsh	Embayment		2.5		Rogers et al. 2005	59
Pb-210 CIC	42	Decadal	French Island, Western Port Bay	Victoria	Australia	S.Aust.	2003	145.3E	38.22S		Marsh	Embayment		1.4		Rogers et al. 2005	59
SMH & Deep Pipe SET	3	Sub-decadal	Ukerebagh Island , Tweed River	New South Wales	Australia	S.Aust.	2003	153.5E	28.2S		Mangrove	Estuarine		2.21	2.4	Rogers et al. 2006	60
SMH & Deep Pipe SET	3	Sub-decadal	Ukerebagh Island , Tweed River	New South Wales	Australia	S.Aust.	2003	153.5E	28.2S		Mangrove	Estuarine		2.21	2.4	Rogers et al. 2006	60
SMH & Deep Pipe SET	3	Sub-decadal	Ukerebagh Island , Tweed River	New South Wales	Australia	S.Aust.	2003	153.5E	28.2S		Mangrove	Estuarine		2.21	2.4	Rogers et al. 2006	60
SMH & Deep Pipe SET	3	Sub-decadal	Kooragang Island, Hunter River	New South Wales	Australia	S.Aust.	2003	151.8E	32.9S		Mangrove	Estuarine	Mrsh_High	4.72	1.98	Rogers et al. 2006	60
SMH & Deep Pipe SET	3	Sub-decadal	Kooragang Island, Hunter River	New South Wales	Australia	S.Aust.	2003	151.8E	32.9S		Mangrove	Estuarine	Mrsh_High	4.72	1.98	Rogers et al. 2006	60
SMH & Deep Pipe SET	3	Sub-decadal	Kooragang Island, Hunter River	New South Wales	Australia	S.Aust.	2003	151.8E	32.9S		Mangrove	Estuarine	Mrsh_High	4.72	1.98	Rogers et al. 2006	60
SMH & Deep Pipe SET	3	Sub-decadal	Homebush Bay, Parramatta River	New South Wales	Australia	S.Aust.	2003	151E	34S		Mangrove	Estuarine		4.58	5.64	Rogers et al. 2006	60
SMH & Deep Pipe SET	3	Sub-decadal	Homebush Bay, Parramatta River	New South Wales	Australia	S.Aust.	2003	151E	34S		Mangrove	Estuarine		4.58	5.64	Rogers et al. 2006	60
SMH & Deep Pipe SET	3	Sub-decadal	Homebush Bay, Parramatta River	New South Wales	Australia	S.Aust.	2003	151E	34S		Mangrove	Estuarine		4.58	5.64	Rogers et al. 2006	60
SMH & Deep Pipe SET	3	Sub-decadal	Minnamurra River	New South Wales	Australia	S.Aust.	2003	150.8E	34.65S		Mangrove	Estuarine		6.64	0.61	Rogers et al. 2006	60
SMH & Deep Pipe SET	3	Sub-decadal	Minnamurra River	New South Wales	Australia	S.Aust.	2003	150.8E	34.65S		Mangrove	Estuarine		6.64	0.61	Rogers et al. 2006	60
SMH & Deep Pipe SET	3	Sub-decadal	Minnamurra River	New South Wales	Australia	S.Aust.	2003	150.8E	34.65S		Mangrove	Estuarine		6.64	0.61	Rogers et al. 2006	60
SMH & Deep Pipe SET	3	Sub-decadal	Cararma Inlet, Jervis Bay	New South Wales	Australia	S.Aust.	2003	150.8E	35.02S		Mangrove	Embayment		3.03	-0.81	Rogers et al. 2006	60
SMH & Deep Pipe SET	3	Sub-decadal	Cararma Inlet, Jervis Bay	New South Wales	Australia	S.Aust.	2003	150.8E	35.02S		Mangrove	Embayment		3.03	-0.81	Rogers et al. 2006	60
SMH & Deep Pipe SET	3	Sub-decadal	Cararma Inlet, Jervis Bay	New South Wales	Australia	S.Aust.	2003	150.8E	35.02S		Mangrove	Embayment		3.03	-0.81	Rogers et al. 2006	60
SMH & Deep Pipe SET	3	Sub-decadal	Currambene Creek, Jervis Bay	New South Wales	Australia	S.Aust.	2003	150.67E	35.05S		Mangrove	Embayment		0.65	0.29	Rogers et al. 2006	60
SMH & Deep Pipe SET	3	Sub-decadal	Currambene Creek, Jervis Bay	New South Wales	Australia	S.Aust.	2003	150.67E	35.05S		Mangrove	Embayment		0.65	0.29	Rogers et al. 2006	60
SMH & Deep Pipe SET	3	Sub-decadal	Currambene Creek, Jervis Bay	New South Wales	Australia	S.Aust.	2003	150.67E	35.05S		Mangrove	Embayment		0.65	0.29	Rogers et al. 2006	60
SMH & Deep Pipe SET	3	Sub-decadal	French Island, Western Port Bay	Victoria	Australia	S.Aust.	2003	145.3E	38.22S		Mangrove	Embayment		9.49	-2.13	Rogers et al. 2006	60
SMH & Deep Pipe SET	3	Sub-decadal	French Island, Western Port Bay	Victoria	Australia	S.Aust.	2003	145.3E	38.22S		Mangrove	Embayment		9.49	-2.13	Rogers et al. 2006	60
SMH & Deep Pipe SET	3	Sub-decadal	French Island, Western Port Bay	Victoria	Australia	S.Aust.	2003	145.3E	38.22S		Mangrove	Embayment		9.49	-2.13	Rogers et al. 2006	60
SMH & Deep Pipe SET	3	Sub-decadal	Kooweerup, Western Port Bay	Victoria	Australia	S.Aust.	2003	145.38E	38.22S		Mangrove	Embayment		7.2	-0.03	Rogers et al. 2006	60
SMH & Deep Pipe SET	3	Sub-decadal	Kooweerup, Western Port Bay	Victoria	Australia	S.Aust.	2003	145.38E	38.22S		Mangrove	Embayment		7.2	-0.03	Rogers et al. 2006	60
SMH & Deep Pipe SET	3	Sub-decadal	Kooweerup, Western Port Bay	Victoria	Australia	S.Aust.	2003	145.38E	38.22S		Mangrove	Embayment		7.2	-0.03	Rogers et al. 2006	60
SMH & Deep Pipe SET	3	Sub-decadal	Quail Island , Western Port Bay	Victoria	Australia	S.Aust.	2003	145.3E	38.22S		Mangrove	Embayment		6.77	-2.6	Rogers et al. 2006	60
SMH & Deep Pipe SET	3	Sub-decadal	Quail Island , Western Port Bay	Victoria	Australia	S.Aust.	2003	145.3E	38.22S		Mangrove	Embayment		6.77	-2.6	Rogers et al. 2006	60
SMH & Deep Pipe SET	3	Sub-decadal	Quail Island , Western Port Bay	Victoria	Australia	S.Aust.	2003	145.3E	38.22S		Mangrove	Embayment		6.77	-2.6	Rogers et al. 2006	60
SMH & Deep Pipe SET	3	Sub-decadal	Rhyll, Western Port Bay	Victoria	Australia	S.Aust.	2003	145.3E	38.47S		Mangrove	Embayment		5.1	0.92	Rogers et al. 2006	60
SMH & Deep Pipe SET	3	Sub-decadal	Rhyll, Western Port Bay	Victoria	Australia	S.Aust.	2003	145.3E	38.47S		Mangrove	Embayment		5.1	0.92	Rogers et al. 2006	60
SMH & Deep Pipe SET	3	Sub-decadal	Rhyll, Western Port Bay	Victoria	Australia	S.Aust.	2003	145.3E	38.47S		Mangrove	Embayment		5.1	0.92	Rogers et al. 2006	60
SMH & Deep Pipe SET	3	Sub-decadal	Ukerebagh Island , Tweed River	New South Wales	Australia	S.Aust.	2003	153.5E	28.2S		Marsh	Estuarine		0.5	0.49	Rogers et al. 2006	60
SMH & Deep Pipe SET	3	Sub-decadal	Ukerebagh Island , Tweed River	New South Wales	Australia	S.Aust.	2003	153.5E	28.2S		Marsh	Estuarine		0.5	0.49	Rogers et al. 2006	60
SMH & Deep Pipe SET	3	Sub-decadal	Ukerebagh Island , Tweed River	New South Wales	Australia	S.Aust.	2003	153.5E	28.2S		Marsh	Estuarine		0.5	0.49	Rogers et al. 2006	60
SMH & Deep Pipe SET	3	Sub-decadal	Kooragang Island, Hunter River	New South Wales	Australia	S.Aust.	2003	151.8E	32.9S		Marsh	Estuarine		2.03	1.92	Rogers et al. 2006	60
SMH & Deep Pipe SET	3	Sub-decadal	Kooragang Island, Hunter River	New South Wales	Australia	S.Aust.	2003	151.8E	32.9S		Marsh	Estuarine		2.03	1.92	Rogers et al. 2006	60
SMH & Deep Pipe SET	3	Sub-decadal	Kooragang Island, Hunter River	New South Wales	Australia	S.Aust.	2003	151.8E	32.9S		Marsh	Estuarine		2.03	1.92	Rogers et al. 2006	60
SMH & Deep Pipe SET	3	Sub-decadal	Homebush Bay, Parramatta River	New South Wales	Australia	S.Aust.	2003	151E	34S		Marsh	Estuarine		2.2	2.92	Rogers et al. 2006	60
SMH & Deep Pipe SET	3	Sub-decadal	Homebush Bay, Parramatta River	New South Wales	Australia	S.Aust.	2003	151E	34S		Marsh	Estuarine		2.2	2.92	Rogers et al. 2006	60
SMH & Deep Pipe SET	3	Sub-decadal	Homebush Bay, Parramatta River	New South Wales	Australia	S.Aust.	2003	151E	34S		Marsh	Estuarine		2.2	2.92	Rogers et al. 2006	60
SMH & Deep Pipe SET	3	Sub-decadal	Minnamurra River	New South Wales	Australia	S.Aust.	2003	150.8E	34.65S		Marsh	Estuarine		5.93	0.26	Rogers et al. 2006	60
SMH & Deep Pipe SET	3	Sub-decadal	Minnamurra River	New South Wales	Australia	S.Aust.	2003	150.8E	34.65S		Marsh	Estuarine		5.93	0.26	Rogers et al. 2006	60
SMH & Deep Pipe SET	3	Sub-decadal	Minnamurra River	New South Wales	Australia	S.Aust.	2003	150.8E	34.65S		Marsh	Estuarine		5.93	0.26	Rogers et al. 2006	60
SMH & Deep Pipe SET	3	Sub-decadal	Cararma Inlet, Jervis Bay	New South Wales	Australia	S.Aust.	2003	150.8E	35.02S		Marsh	Embayment		1.27	3.25	Rogers et al. 2006	60
SMH & Deep Pipe SET	3	Sub-decadal	Cararma Inlet, Jervis Bay	New South Wales	Australia	S.Aust.	2003	150.8E	35.02S		Marsh	Embayment		1.27	3.25	Rogers et al. 2006	60
SMH & Deep Pipe SET	3	Sub-decadal	Cararma Inlet, Jervis Bay	New South Wales	Australia	S.Aust.	2003	150.8E	35.02S		Marsh	Embayment		1.27	3.25	Rogers et al. 2006	60
SMH & Deep Pipe SET	3	Sub-decadal	Currambene Creek, Jervis Bay	New South Wales	Australia	S.Aust.	2003	150.67E	35.05S		Marsh	Embayment		0.33	0.14	Rogers et al. 2006	60
SMH & Deep Pipe SET	3	Sub-decadal	Currambene Creek, Jervis Bay	New South Wales	Australia	S.Aust.	2003	150.67E	35.05S		Marsh	Embayment		0.33	0.14	Rogers et al. 2006	60
SMH & Deep Pipe SET	3	Sub-decadal	Currambene Creek, Jervis Bay	New South Wales	Australia	S.Aust.	2003	150.67E	35.05S		Marsh	Embayment		0.33	0.14	Rogers et al. 2006	60
SMH & Deep Pipe SET	3	Sub-decadal	French Island, Western Port Bay	Victoria	Australia	S.Aust.	2003	145.3E	38.22S		Marsh	Embayment		4.07	5.27	Rogers et al. 2006	60
SMH & Deep Pipe SET	3	Sub-decadal	French Island, Western Port Bay	Victoria	Australia	S.Aust.	2003	145.3E	38.22S		Marsh	Embayment		4.07	5.27	Rogers et al. 2006	60
SMH & Deep Pipe SET	3	Sub-decadal	French Island, Western Port Bay	Victoria	Australia	S.Aust.	2003	145.3E	38.22S		Marsh	Embayment		4.07	5.27	Rogers et al. 2006	60
SMH & Deep Pipe SET	3	Sub-decadal	Kooweerup, Western Port Bay	Victoria	Australia	S.Aust.	2003	145.38E	38.22S		Marsh	Embayment		2.03	-0.16	Rogers et al. 2006	60
SMH & Deep Pipe SET	3	Sub-decadal	Kooweerup, Western Port Bay	Victoria	Australia	S.Aust.	2003	145.38E	38.22S		Marsh	Embayment		2.03	-0.16	Rogers et al. 2006	60
SMH & Deep Pipe SET	3	Sub-decadal	Kooweerup, Western Port Bay	Victoria	Australia	S.Aust.	2003	145.38E	38.22S		Marsh	Embayment		2.03	-0.16	Rogers et al. 2006	60
SMH & Deep Pipe SET	3	Sub-decadal	Quail Island , Western Port Bay	Victoria	Australia	S.Aust.	2003	145.3E	38.22S		Marsh	Embayment		2.35	-0.68	Rogers et al. 2006	60
SMH & Deep Pipe SET	3	Sub-decadal	Quail Island , Western Port Bay	Victoria	Australia	S.Aust.	2003	145.3E	38.22S		Marsh	Embayment		2.35	-0.68	Rogers et al. 2006	60
SMH & Deep Pipe SET	3	Sub-decadal	Quail Island , Western Port Bay	Victoria	Australia	S.Aust.	2003	145.3E	38.22S		Marsh	Embayment		2.35	-0.68	Rogers et al. 2006	60
SMH & Deep Pipe SET	3	Sub-decadal	Rhyll, Western Port Bay	Victoria	Australia	S.Aust.	2003	145.3E	38.47S		Marsh	Embayment		1.59	0.64	Rogers et al. 2006	60
SMH & Deep Pipe SET	3	Sub-decadal	Rhyll, Western Port Bay	Victoria	Australia	S.Aust.	2003	145.3E	38.47S		Marsh	Embayment		1.59	0.64	Rogers et al. 2006	60
SMH & Deep Pipe SET	3	Sub-decadal	Rhyll, Western Port Bay	Victoria	Australia	S.Aust.	2003	145.3E	38.47S		Marsh	Embayment		1.59	0.64	Rogers et al. 2006	60
SMH & Deep Pipe SET	3	Sub-decadal	Kooragang Island, Hunter River	New South Wales	Australia	S.Aust.	2003	151.8E	32.9S		Mixed	Estuarine	Mrsh_High	4.19	2.05	Rogers et al. 2006	60
SMH & Deep Pipe SET	3	Sub-decadal	Kooragang Island, Hunter River	New South Wales	Australia	S.Aust.	2003	151.8E	32.9S		Mixed	Estuarine	Mrsh_High	4.19	2.05	Rogers et al. 2006	60
SMH & Deep Pipe SET	3	Sub-decadal	Kooragang Island, Hunter River	New South Wales	Australia	S.Aust.	2003	151.8E	32.9S		Mixed	Estuarine	Mrsh_High	4.19	2.05	Rogers et al. 2006	60
SMH & Deep Pipe SET	3	Sub-decadal	Homebush Bay, Parramatta River	New South Wales	Australia	S.Aust.	2003	151E	34S		Mixed	Estuarine		3.33	4.66	Rogers et al. 2006	60
SMH & Deep Pipe SET	3	Sub-decadal	Homebush Bay, Parramatta River	New South Wales	Australia	S.Aust.	2003	151E	34S		Mixed	Estuarine		3.33	4.66	Rogers et al. 2006	60
SMH & Deep Pipe SET	3	Sub-decadal	Homebush Bay, Parramatta River	New South Wales	Australia	S.Aust.	2003	151E	34S		Mixed	Estuarine		3.33	4.66	Rogers et al. 2006	60
SMH & Deep Pipe SET	3	Sub-decadal	Currambene Creek, Jervis Bay	New South Wales	Australia	S.Aust.	2003	150.67E	35.05S		Mixed	Embayment		1.37	0.07	Rogers et al. 2006	60
SMH & Deep Pipe SET	3	Sub-decadal	Currambene Creek, Jervis Bay	New South Wales	Australia	S.Aust.	2003	150.67E	35.05S		Mixed	Embayment		1.37	0.07	Rogers et al. 2006	60
SMH & Deep Pipe SET	3	Sub-decadal	Currambene Creek, Jervis Bay	New South Wales	Australia	S.Aust.	2003	150.67E	35.05S		Mixed	Embayment		1.37	0.07	Rogers et al. 2006	60
C-14	690	Centennial	Venice Lagoon	Veneto	Italy	NW-Med.	2005	45.45N	12.3E	14C-43cm	Marsh	Deltaic		0.6		Serandrei-Barbero et al. 2006	61
C-14	2337	Millenial	Venice Lagoon	Veneto	Italy	NW-Med.	2005	45.45N	12.3E	14C-132cm	Marsh	Deltaic		0.6		Serandrei-Barbero et al. 2006	61
C-14	1714	Millenial	Venice Lagoon	Veneto	Italy	NW-Med.	2005	45.45N	12.3E	39C-53cm	Marsh	Deltaic		0.3		Serandrei-Barbero et al. 2006	61
C-14	1887	Millenial	Venice Lagoon	Veneto	Italy	NW-Med.	2005	45.45N	12.3E	39C-68cm	Marsh	Deltaic		0.4		Serandrei-Barbero et al. 2006	61
C-14	842	Centennial	Venice Lagoon	Veneto	Italy	NW-Med.	2005	45.45N	12.3E	50C_30cm	Marsh	Deltaic		0.4		Serandrei-Barbero et al. 2006	61
C-14	2026	Millenial	Venice Lagoon	Veneto	Italy	NW-Med.	2005	45.45N	12.3E	50C-108cm	Marsh	Deltaic		0.5		Serandrei-Barbero et al. 2006	61
SMH & SET	10	Decadal	Kooragang Island, Hunter River	New South Wales	Australia	S.Aust.	2012	151.8E	32.9S		Mangrove	Estuarine	Mrsh_High	2.85	2.23	Rogers et al. 2013	62
SMH & SET	10	Decadal	Kooragang Island, Hunter River	New South Wales	Australia	S.Aust.	2012	151.8E	32.9S		Mangrove	Estuarine	Mrsh_High	2.85	2.23	Rogers et al. 2013	62
SMH & SET	10	Decadal	Kooragang Island, Hunter River	New South Wales	Australia	S.Aust.	2012	151.8E	32.9S		Mangrove	Estuarine	Mrsh_High	2.85	2.23	Rogers et al. 2013	62
SMH & SET	10	Decadal	Kooragang Island, Hunter River	New South Wales	Australia	S.Aust.	2012	151.8E	32.9S		Marsh	Estuarine	Mrsh_High	1.72	0.66	Rogers et al. 2013	62
SMH & SET	10	Decadal	Kooragang Island, Hunter River	New South Wales	Australia	S.Aust.	2012	151.8E	32.9S		Marsh	Estuarine	Mrsh_High	1.72	0.66	Rogers et al. 2013	62
SMH & SET	10	Decadal	Kooragang Island, Hunter River	New South Wales	Australia	S.Aust.	2012	151.8E	32.9S		Marsh	Estuarine	Mrsh_High	1.72	0.66	Rogers et al. 2013	62
SMH & SET	10	Decadal	Kooragang Island, Hunter River	New South Wales	Australia	S.Aust.	2012	151.8E	32.9S		Mixed	Estuarine	Mrsh_High	2.81	1.39	Rogers et al. 2013	62
SMH & SET	10	Decadal	Kooragang Island, Hunter River	New South Wales	Australia	S.Aust.	2012	151.8E	32.9S		Mixed	Estuarine	Mrsh_High	2.81	1.39	Rogers et al. 2013	62
SMH & SET	10	Decadal	Kooragang Island, Hunter River	New South Wales	Australia	S.Aust.	2012	151.8E	32.9S		Mixed	Estuarine	Mrsh_High	2.81	1.39	Rogers et al. 2013	62
C-14	1800	Millenial	Harney River	Florida	United States	SW-FL				SH4	Mangrove	Estuarine	Mng_Riverine	0.78		Smoak and Smith unpublished	63
C-14	4400	Millenial	Lostmans River	Florida	United States	SW-FL				LO3	Mangrove	Estuarine	Mng_Riverine	0.91		Smoak and Smith unpublished	63
C-14	3950	Millenial	Harney River	Florida	United States	SW-FL				SH5	Mangrove	Estuarine	Mng_Riverine	0.74		Smoak and Smith unpublished	63
C-14		Sub-decadal	Cape Sable	Florida	United States	SW-FL					Mangrove	Embayment		0.5		Spackman et al. 1966	64
C-14		Sub-decadal	Cape Sable	Florida	United States	SW-FL					Mangrove	Embayment		0.4		Spackman et al. 1966	64
C-14		Sub-decadal	Cape Sable	Florida	United States	SW-FL					Mangrove	Embayment		1		Spackman et al. 1966	64
Pins	2	Sub-decadal	Magnetic Island	Queensland	Australia	N.Aust.	1975	146.8E	19.13S	1a	Mangrove	Open Coast	Mng_Fringe		-8.16	Spencely 1982	65
Pins	2	Sub-decadal	Magnetic Island	Queensland	Australia	N.Aust.	1975	146.8E	19.13S	1b	Mangrove	Open Coast	Mng_Fringe		3.84	Spencely 1982	65
Pins	2	Sub-decadal	Magnetic Island	Queensland	Australia	N.Aust.	1975	146.8E	19.13S	2	Mangrove	Open Coast	Mng_Fringe		-1.92	Spencely 1982	65
Pins	2	Sub-decadal	Magnetic Island	Queensland	Australia	N.Aust.	1975	146.8E	19.13S	3	Mangrove	Open Coast	Mng_Fringe		-1.92	Spencely 1982	65
Pins	2	Sub-decadal	Magnetic Island	Queensland	Australia	N.Aust.	1975	146.8E	19.13S	4	Mangrove	Open Coast	Mng_Fringe		0.96	Spencely 1982	65
Pins	2	Sub-decadal	Magnetic Island	Queensland	Australia	N.Aust.	1975	146.8E	19.13S	5	Mangrove	Open Coast	Mng_Fringe		-2.4	Spencely 1982	65
Pins	2	Sub-decadal	Magnetic Island	Queensland	Australia	N.Aust.	1975	146.8E	19.13S	6a	Mangrove	Open Coast	Mng_Fringe		-2.88	Spencely 1982	65
Pins	2	Sub-decadal	Magnetic Island	Queensland	Australia	N.Aust.	1975	146.8E	19.13S	6b	Mangrove	Open Coast	Mng_Fringe		11.04	Spencely 1982	65
Pins	1	Sub-decadal	Magnetic Island	Queensland	Australia	N.Aust.	1975	146.8E	19.13S	7a	Mangrove	Open Coast	Mng_Fringe		-4.61	Spencely 1982	65
Pins	1	Sub-decadal	Magnetic Island	Queensland	Australia	N.Aust.	1975	146.8E	19.13S	7b	Mangrove	Open Coast	Mng_Fringe		0.92	Spencely 1982	65
Pins	1	Sub-decadal	Magnetic Island	Queensland	Australia	N.Aust.	1975	146.8E	19.13S	8a	Mangrove	Open Coast	Mng_Fringe		-6.46	Spencely 1982	65
Pins	1	Sub-decadal	Magnetic Island	Queensland	Australia	N.Aust.	1975	146.8E	19.13S	8b	Mangrove	Open Coast	Mng_Fringe		4.61	Spencely 1982	65
Pins	2	Sub-decadal	Magnetic Island	Queensland	Australia	N.Aust.	1975	146.8E	19.13S	9a	Mangrove	Open Coast	Mng_Fringe		0.96	Spencely 1982	65
Pins	2	Sub-decadal	Magnetic Island	Queensland	Australia	N.Aust.	1975	146.8E	19.13S	9b	Mangrove	Open Coast	Mng_Fringe		-1.92	Spencely 1982	65
Pins	2	Sub-decadal	Magnetic Island	Queensland	Australia	N.Aust.	1975	146.8E	19.13S	10	Mangrove	Open Coast	Mng_Fringe		-3.84	Spencely 1982	65
Pins	2	Sub-decadal	Magnetic Island	Queensland	Australia	N.Aust.	1975	146.8E	19.13S	11	Mangrove	Open Coast	Mng_Fringe		4	Spencely 1982	65
Cs-137	44	Decadal	Barataria Bay	Louisiana	United States	LA	2007	19.5N	90W	BA 1003-1	Marsh	Deltaic		0.9		Wilson and Allison 2008	66
Cs-137	53	Decadal	Barataria Bay	Louisiana	United States	LA	2007	19.5N	90W	BA 1003-1	Marsh	Deltaic		14.5		Wilson and Allison 2008	66
Pb-210 CIC	100	Centennial	Barataria Bay	Louisiana	United States	LA	2007	19.5N	90W	BA 1003-1	Marsh	Deltaic		17.8		Wilson and Allison 2008	66
Cs-137	44	Decadal	Barataria Bay	Louisiana	United States	LA	2007	19.5N	90W	BA 0404-1	Marsh	Deltaic		5.1		Wilson and Allison 2008	66
Cs-137	53	Decadal	Barataria Bay	Louisiana	United States	LA	2007	19.5N	90W	BA 0404-1	Marsh	Deltaic		6.2		Wilson and Allison 2008	66
Pb-210 CIC	100	Centennial	Barataria Bay	Louisiana	United States	LA	2007	19.5N	90W	BA 0404-1	Marsh	Deltaic		4.8		Wilson and Allison 2008	66
Cs-137	44	Decadal	Barataria Bay	Louisiana	United States	LA	2007	19.5N	90W	BA-0604-4	Marsh	Deltaic		3.9		Wilson and Allison 2008	66
Cs-137	53	Decadal	Barataria Bay	Louisiana	United States	LA	2007	19.5N	90W	BA-0604-4	Marsh	Deltaic		5.2		Wilson and Allison 2008	66
Pb-210 CIC	100	Centennial	Barataria Bay	Louisiana	United States	LA	2007	19.5N	90W	BA-0604-4	Marsh	Deltaic		5.5		Wilson and Allison 2008	66
Pb-210 CIC	100	Centennial	Barataria Bay	Louisiana	United States	LA	2007	19.5N	90W	BA-0704-5	Marsh	Deltaic		2.6		Wilson and Allison 2008	66
Cs-137	44	Decadal	Inner Breton Sound	Louisiana	United States	LA	2007	29.75N	89.92W	IBS-0904-1	Marsh	Deltaic		6.3		Wilson and Allison 2008	66
Cs-137	53	Decadal	Inner Breton Sound	Louisiana	United States	LA	2007	29.75N	89.92W	IBS-0904-1	Marsh	Deltaic		8.2		Wilson and Allison 2008	66
Pb-210 CIC	100	Centennial	Inner Breton Sound	Louisiana	United States	LA	2007	29.75N	89.92W	IBS-0904-1	Marsh	Deltaic		7.3		Wilson and Allison 2008	66
Cs-137	44	Decadal	Inner Breton Sound	Louisiana	United States	LA	2007	29.75N	89.92W	IBS-0505-1	Marsh	Deltaic		6.2		Wilson and Allison 2008	66
Cs-137	53	Decadal	Inner Breton Sound	Louisiana	United States	LA	2007	29.75N	89.92W	IBS-0505-1	Marsh	Deltaic		8		Wilson and Allison 2008	66
Pb-210 CIC	100	Centennial	Inner Breton Sound	Louisiana	United States	LA	2007	29.75N	89.92W	IBS-0505-1	Marsh	Deltaic		5.9		Wilson and Allison 2008	66
Cs-137	44	Decadal	Inner Breton Sound	Louisiana	United States	LA	2007	29.75N	89.92W	IBS-0505-4	Marsh	Deltaic		7.9		Wilson and Allison 2008	66
Cs-137	53	Decadal	Inner Breton Sound	Louisiana	United States	LA	2007	29.75N	89.92W	IBS-0505-4	Marsh	Deltaic		9.8		Wilson and Allison 2008	66
Pb-210 CIC	100	Centennial	Inner Breton Sound	Louisiana	United States	LA	2007	29.75N	89.92W	IBS-0505-4	Marsh	Deltaic		12.1		Wilson and Allison 2008	66
Cs-137	53	Decadal	Deltas National Wildlife Refuge	Louisiana	United States	LA	2007	29.25N	89.18W	DNWR-0105-1	Marsh	Deltaic		15.9		Wilson and Allison 2008	66
Cs-137	53	Decadal	Deltas National Wildlife Refuge	Louisiana	United States	LA	2007	29.25N	89.18W	DNWR-0105-4	Marsh	Deltaic		15.9		Wilson and Allison 2008	66
Pb-210 CIC	100	Centennial	Deltas National Wildlife Refuge	Louisiana	United States	LA	2007	29.25N	89.18W	DNWR-0105-4	Marsh	Deltaic		17.5		Wilson and Allison 2008	66
SMH & SET	9.5	Sub-decadal	Ebro River Delta	Tarragona, Catalonia	Spain	NW-Med.		0.73E	40.72N	Garxal_Brackish	Marsh	Deltaic	Mrsh_Mar	5.03	6.61	Ibanez et al. 2010	67
SMH & Original SET	3	Sub-decadal	Ebro River Delta	Tarragona, Catalonia	Spain	NW-Med.		0.73E	40.72N	Garxal_Brackish	Marsh	Deltaic	Mrsh_Mar	5.03	6.61	Ibanez et al. 2010	67
SMH & Original SET	9.5	Sub-decadal	Ebro River Delta	Tarragona, Catalonia	Spain	NW-Med.		0.73E	40.72N	Buda_Backshore_Salt	Marsh	Deltaic	Mrsh_Mar	1.32	4.89	Ibanez et al. 2010	67
SMH & Original SET	1	Sub-decadal	Ebro River Delta	Tarragona, Catalonia	Spain	NW-Med.		0.73E	40.72N	Buda_Backshore_Salt	Marsh	Deltaic	Mrsh_Mar	1.32	4.89	Ibanez et al. 2010	67
SMH & Original SET	1	Sub-decadal	Ebro River Delta	Tarragona, Catalonia	Spain	NW-Med.		0.73E	40.72N	Buda_Lagoon_Salt	Marsh	Deltaic	Mrsh_Mar	1.74	4.02	Ibanez et al. 2010	67
SMH & Original SET	1	Sub-decadal	Ebro River Delta	Tarragona, Catalonia	Spain	NW-Med.		0.73E	40.72N	Buda_Lagoon_Salt	Marsh	Deltaic	Mrsh_Mar	1.74	4.02	Ibanez et al. 2010	67
SMH & Original SET	3	Sub-decadal	Ebro River Delta	Tarragona, Catalonia	Spain	NW-Med.		0.73E	40.72N	Migjorn_Salt	Marsh	Deltaic	Mrsh_Mar	0.89	1.36	Ibanez et al. 2010	67
SMH & Original SET	3	Sub-decadal	Ebro River Delta	Tarragona, Catalonia	Spain	NW-Med.		0.73E	40.72N	Migjorn_Salt	Marsh	Deltaic	Mrsh_Mar	0.89	1.36	Ibanez et al. 2010	67
Pb-210 CIC	100	Centennial	Ebro River Delta	Tarragona, Catalonia	Spain	NW-Med.		0.73E	40.72N	Garxal_Brackish	Marsh	Deltaic	Mrsh_Mar	2.11		Ibanez et al. 2010	67
Pb-210 CIC	100	Centennial	Ebro River Delta	Tarragona, Catalonia	Spain	NW-Med.		0.73E	40.72N	Buda_Lagoon_Salt	Marsh	Deltaic	Mrsh_Mar	1.2		Ibanez et al. 2010	67
Pu-239+240	63	Decadal	Botany Bay, Sydney	New South Wales	Australia	S.Aust.	2013	151.15E	34S		Mangrove	Embayment		3.8		Sanders Unpublished	68
Pu-239+240	50	Decadal	Evans Head	New South Wales	Australia	S.Aust.	2013	153.42E	29.12S		Mangrove	Estuarine		4.4		Sanders Unpublished	68
Pu-239+240	50	Decadal	Evans Head	New South Wales	Australia	S.Aust.	2013	153.42E	29.12S		Marsh	Estuarine		1		Sanders Unpublished	68
Pu-239+240	63	Decadal	Evans Head	New South Wales	Australia	S.Aust.	2013	153.42E	29.12S		Marsh	Estuarine		1.11		Sanders Unpublished	68
C-14	2635	Millenial	Soutwest Coast (ENP)	Florida	United States	SW-FL	1963	81.17W	25.47N	62-106Ac	Mangrove	Estuarine		0.55		Scholl 1964	69
C-14	2905	Millenial	Ten Thousand Islands	Florida	United States	SW-FL	1963	81.30W	25.8N	62-260b	Mangrove	Embayment		0.41		Scholl 1964	69
C-14	3344	Millenial	Ten Thousand Islands	Florida	United States	SW-FL	1963	81.30W	25.8N	62-260c	Mangrove	Embayment		0.36		Scholl 1964	69
C-14	3415	Millenial	Ten Thousand Islands	Florida	United States	SW-FL	1963	81.28W	25.77N	62-261c	Mangrove	Embayment		0.31		Scholl 1964	69
C-14	2645	Millenial	Ten Thousand Islands	Florida	United States	SW-FL	1963	81.31W	25.82N	62-264	Mangrove	Embayment		0.46		Scholl 1964	69
